# Supplementary material for: Glycoprotein 2 is a specific cell surface marker of human pancreatic progenitors
Source: Nat Commun. 2017 Aug 24;8:331. doi: 10.1038/s41467-017-00561-0 (PMC5569081; doi:10.1038/s41467-017-00561-0)
Supplement: Supplementary file 3 — Supplementary Data 2 [file 41467_2017_561_MOESM3_ESM.xlsx]

## Sheet: Supplementary Data
Supplementary Data 2. Protein counts for Gene Ontology Molecular function terms
Description	Count [%]	Ref. Count [%]	Count	Ref. Count	Raw p-value	FDR p-value
molecular_function	95.37	92.06	1031	36352	7.97e-06	7.22e-05
catalytic activity	39.41	32.74	426	12927	1.74e-06	1.77e-05
cation binding	26.64	22.81	288	9006	0.00152	0.00819
metal ion binding	25.99	22.36	281	8829	0.00234	0.0119
hydrolase activity	23.59	15.05	255	5941	4.55e-14	1.18e-12
molecular transducer activity	21.83	9.46	236	3737	5.14e-35	5.37e-33
receptor activity	20.81	7.55	225	2982	2.81e-45	4.47e-43
receptor binding	17.11	8.11	185	3202	1.4e-22	7.63e-21
transferase activity	16.19	12.99	175	5128	0.00116	0.00646
signal transducer activity	15.45	8.2	167	3237	1.12e-15	3.3e-14
signaling receptor activity	14.43	6.28	156	2479	1.49e-22	8.07e-21
transmembrane signaling receptor activity	13.69	5.52	148	2180	1.46e-24	8.86e-23
calcium ion binding	12.21	3.83	132	1512	3.44e-32	2.94e-30
identical protein binding	9.71	6.85	105	2703	0.000197	0.00137
peptidase activity	7.86	3.43	85	1353	1.46e-12	3.39e-11
transferase activity, transferring glycosyl groups	7.49	1.36	81	538	5.47e-36	6.07e-34
protein complex binding	7.49	5.69	81	2245	0.00719	0.0311
peptidase activity, acting on L-amino acid peptides	7.4	3.3	80	1304	2.2e-11	4.22e-10
hydrolase activity, acting on ester bonds	6.57	4.5	71	1778	0.00105	0.00591
transferase activity, transferring hexosyl groups	6.01	0.89	65	352	1.8e-34	1.8e-32
cell adhesion molecule binding	6.01	1.25	65	494	1.13e-25	7.3e-24
protein homodimerization activity	5.92	4.22	64	1665	0.00432	0.0202
carbohydrate binding	5.64	1.53	61	603	2.41e-18	8.31e-17
hydrolase activity, acting on glycosyl bonds	5.46	0.98	59	388	1.01e-26	7.05e-25
hydrolase activity, hydrolyzing O-glycosyl compounds	5.18	0.82	56	323	2.17e-28	1.6e-26
UDP-glycosyltransferase activity	5.09	0.65	55	255	5.46e-33	4.83e-31
endopeptidase activity	4.9	2.4	53	947	9.69e-07	1.02e-05
amide binding	4.81	1.6	52	632	2.83e-12	6.39e-11
peptide binding	4.63	1.47	50	579	1.26e-12	2.96e-11
exopeptidase activity	3.61	0.78	39	307	2.08e-15	6e-14
growth factor binding	3.52	0.67	38	266	9.49e-17	2.98e-15
transmembrane receptor protein kinase activity	3.42	0.6	37	237	1.23e-17	4.02e-16
metallopeptidase activity	3.42	1.01	37	397	1.26e-10	2.25e-09
glycosaminoglycan binding	3.42	1.15	37	454	5.1e-09	7.17e-08
acetylglucosaminyltransferase activity	3.33	0.33	36	131	5.78e-26	3.82e-24
integrin binding	3.33	0.59	36	234	5.47e-17	1.74e-15
protein tyrosine kinase activity	3.33	1	36	396	4.44e-10	7.34e-09
transmembrane receptor protein tyrosine kinase activity	3.15	0.48	34	191	3.94e-18	1.34e-16
sulfur compound binding	3.15	1.26	34	497	1.28e-06	1.32e-05
hexosaminidase activity	3.05	0.29	33	115	1.4e-24	8.57e-23
serine hydrolase activity	3.05	0.98	33	386	1.07e-08	1.47e-07
enzyme inhibitor activity	3.05	1.66	33	656	0.000694	0.00415
serine-type peptidase activity	2.96	0.97	32	383	3.06e-08	4.02e-07
galactosyltransferase activity	2.87	0.23	31	90	6.62e-26	4.33e-24
acetylgalactosaminyltransferase activity	2.87	0.27	31	108	3.52e-23	1.97e-21
UDP-galactosyltransferase activity	2.78	0.2	30	77	5.52e-27	3.94e-25
glucuronosyltransferase activity	2.78	0.28	30	110	9.22e-22	4.74e-20
antigen binding	2.78	0.99	30	392	5.39e-07	5.92e-06
heparin binding	2.68	0.84	29	330	4.53e-08	5.77e-07
peptidase regulator activity	2.68	1.05	29	416	5.25e-06	4.93e-05
virus receptor activity	2.59	0.48	28	189	4.13e-13	1.01e-11
oligosaccharyl transferase activity	2.41	0.19	26	75	4.94e-22	2.58e-20
glucosyltransferase activity	2.31	0.22	25	85	2.99e-19	1.14e-17
mannosyltransferase activity	2.31	0.23	25	89	1.04e-18	3.74e-17
peptidase inhibitor activity	2.31	0.82	25	324	4.02e-06	3.82e-05
fucosyltransferase activity	2.22	0.21	24	84	3.29e-18	1.13e-16
glycoprotein binding	2.22	0.5	24	199	1.46e-09	2.24e-08
endopeptidase inhibitor activity	2.22	0.77	24	306	4.71e-06	4.44e-05
endopeptidase regulator activity	2.22	0.8	24	316	8.11e-06	7.33e-05
carboxylic acid binding	2.22	1.04	24	410	0.000462	0.00291
organic acid binding	2.22	1.04	24	411	0.000479	0.003
alpha-1,6-mannosyltransferase activity	2.13	0.16	23	63	3.03e-20	1.4e-18
extracellular matrix structural constituent	2.13	0.33	23	131	1.36e-12	3.16e-11
collagen binding	2.13	0.36	23	142	7.74e-12	1.65e-10
1,2-dihydroxy-phenanthrene glycosyltransferase activity	2.04	0.15	22	60	1.79e-19	6.88e-18
1-phenanthrol glycosyltransferase activity	2.04	0.15	22	60	1.79e-19	6.88e-18
9-phenanthrol glycosyltransferase activity	2.04	0.15	22	60	1.79e-19	6.88e-18
9-phenanthrol UDP-glucuronosyltransferase activity	2.04	0.15	22	60	1.79e-19	6.88e-18
alpha-1,2-galactosyltransferase activity	2.04	0.15	22	60	1.79e-19	6.88e-18
alpha-1,3-galactosyltransferase activity	2.04	0.15	22	60	1.79e-19	6.88e-18
benzoic acid glucosyltransferase activity	2.04	0.15	22	60	1.79e-19	6.88e-18
cellulose synthase activity	2.04	0.15	22	60	1.79e-19	6.88e-18
chondroitin hydrolase activity	2.04	0.15	22	60	1.79e-19	6.88e-18
cytokinin 9-beta-glucosyltransferase activity	2.04	0.15	22	60	1.79e-19	6.88e-18
dolichyl pyrophosphate Glc1Man9GlcNAc2 alpha-1,3-glucosyltransferase activity	2.04	0.15	22	60	1.79e-19	6.88e-18
dolichyl pyrophosphate Man7GlcNAc2 alpha-1,3-glucosyltransferase activity	2.04	0.15	22	60	1.79e-19	6.88e-18
dolichyl-pyrophosphate Man7GlcNAc2 alpha-1,6-mannosyltransferase activity	2.04	0.15	22	60	1.79e-19	6.88e-18
endogalactosaminidase activity	2.04	0.15	22	60	1.79e-19	6.88e-18
indole-3-butyrate beta-glucosyltransferase activity	2.04	0.15	22	60	1.79e-19	6.88e-18
inositol phosphoceramide synthase activity	2.04	0.15	22	60	1.79e-19	6.88e-18
lipopolysaccharide-1,5-galactosyltransferase activity	2.04	0.15	22	60	1.79e-19	6.88e-18
lipopolysaccharide-1,6-galactosyltransferase activity	2.04	0.15	22	60	1.79e-19	6.88e-18
O antigen polymerase activity	2.04	0.15	22	60	1.79e-19	6.88e-18
phenanthrol glycosyltransferase activity	2.04	0.15	22	60	1.79e-19	6.88e-18
salicylic acid glucosyltransferase (ester-forming) activity	2.04	0.15	22	60	1.79e-19	6.88e-18
salicylic acid glucosyltransferase (glucoside-forming) activity	2.04	0.15	22	60	1.79e-19	6.88e-18
beta-1,4-mannosyltransferase activity	2.04	0.16	22	62	4.12e-19	1.55e-17
dolichyl-phosphate-glucose-glycolipid alpha-glucosyltransferase activity	2.04	0.16	22	62	4.12e-19	1.55e-17
UDP-glucose:glycoprotein glucosyltransferase activity	2.04	0.16	22	62	4.12e-19	1.55e-17
dolichyl pyrophosphate Man9GlcNAc2 alpha-1,3-glucosyltransferase activity	2.04	0.16	22	63	6.17e-19	2.27e-17
glycolipid mannosyltransferase activity	2.04	0.16	22	63	6.17e-19	2.27e-17
alpha-(1->6)-fucosyltransferase activity	2.04	0.16	22	64	9.17e-19	3.34e-17
alpha-1,2-mannosyltransferase activity	2.04	0.16	22	65	1.35e-18	4.79e-17
alpha-1,3-mannosyltransferase activity	2.04	0.17	22	66	1.97e-18	6.93e-17
alpha-(1->3)-fucosyltransferase activity	2.04	0.18	22	70	8.38e-18	2.76e-16
UDP-glucosyltransferase activity	2.04	0.19	22	75	4.43e-17	1.43e-15
extracellular matrix binding	2.04	0.34	22	134	1.67e-11	3.25e-10
peptide antigen binding	2.04	0.39	22	155	3.09e-10	5.32e-09
metalloendopeptidase activity	2.04	0.59	22	231	4.79e-07	5.29e-06
sulfotransferase activity	1.76	0.2	19	80	4.19e-13	1.02e-11
transferase activity, transferring sulfur-containing groups	1.76	0.29	19	116	4.14e-10	6.92e-09
monosaccharide binding	1.76	0.4	19	158	7.67e-08	9.55e-07
cytokine binding	1.76	0.46	19	182	7.1e-07	7.68e-06
cargo receptor activity	1.67	0.38	18	151	1.92e-07	2.27e-06
serine-type endopeptidase inhibitor activity	1.67	0.42	18	165	7.25e-07	7.82e-06
unfolded protein binding	1.67	0.66	18	261	0.000347	0.00228
carboxylic ester hydrolase activity	1.67	0.7	18	277	0.000699	0.00417
serine-type endopeptidase activity	1.67	0.77	18	306	0.00213	0.0111
TAP binding	1.57	0.19	17	74	1.27e-11	2.5e-10
serine-type exopeptidase activity	1.57	0.27	17	105	4.11e-09	5.83e-08
chemorepellent activity	1.48	0.17	16	66	2.12e-11	4.06e-10
chaperone binding	1.48	0.49	16	194	9.67e-05	0.000732
protease binding	1.48	0.62	16	244	0.00123	0.00678
N-acetylgalactosamine 4-O-sulfotransferase activity	1.39	0.09	15	36	1.07e-14	2.92e-13
carboxypeptidase activity	1.3	0.21	14	81	4.05e-08	5.19e-07
aminopeptidase activity	1.3	0.23	14	90	1.6e-07	1.91e-06
vitamin binding	1.3	0.41	14	160	0.000139	0.00102
cytokine receptor activity	1.3	0.53	14	208	0.0019	0.01
lytic transglycosylase activity	1.2	0.06	13	24	8.53e-15	2.33e-13
galactose 3-O-sulfotransferase activity	1.2	0.08	13	32	9.69e-13	2.29e-11
proteoglycan sulfotransferase activity	1.2	0.08	13	32	9.69e-13	2.29e-11
N-acetylglucosamine 6-O-sulfotransferase activity	1.2	0.09	13	34	2.46e-12	5.59e-11
semaphorin receptor binding	1.2	0.12	13	46	1.99e-10	3.49e-09
laminin binding	1.2	0.15	13	60	7.09e-09	9.83e-08
mannosidase activity	1.2	0.17	13	69	4.22e-08	5.39e-07
sulfuric ester hydrolase activity	1.11	0.07	12	28	3.39e-12	7.55e-11
1-hydroxypyrene sulfotransferase activity	1.11	0.08	12	30	9.16e-12	1.86e-10
1-phenanthrol sulfotransferase activity	1.11	0.08	12	30	9.16e-12	1.86e-10
2-phenanthrol sulfotransferase activity	1.11	0.08	12	30	9.16e-12	1.86e-10
3-phenanthrol sulfotransferase activity	1.11	0.08	12	30	9.16e-12	1.86e-10
4-phenanthrol sulfotransferase activity	1.11	0.08	12	30	9.16e-12	1.86e-10
9-phenanthrol sulfotransferase activity	1.11	0.08	12	30	9.16e-12	1.86e-10
cholesterol sulfotransferase activity	1.11	0.08	12	30	9.16e-12	1.86e-10
HNK-1 sulfotransferase activity	1.11	0.08	12	30	9.16e-12	1.86e-10
hydroxyjasmonate sulfotransferase activity	1.11	0.08	12	30	9.16e-12	1.86e-10
phenanthrol sulfotransferase activity	1.11	0.08	12	30	9.16e-12	1.86e-10
trans-3,4-dihydrodiolphenanthrene sulfotransferase activity	1.11	0.08	12	30	9.16e-12	1.86e-10
trans-9R,10R-dihydrodiolphenanthrene sulfotransferase activity	1.11	0.08	12	30	9.16e-12	1.86e-10
heparan sulfate 2-O-sulfotransferase activity	1.11	0.08	12	32	2.27e-11	4.34e-10
alcohol sulfotransferase activity	1.11	0.09	12	34	5.25e-11	9.79e-10
heparan sulfate 6-O-sulfotransferase activity	1.11	0.09	12	34	5.25e-11	9.79e-10
heparan sulfate sulfotransferase activity	1.11	0.12	12	47	3.6e-09	5.17e-08
alpha-mannosidase activity	1.11	0.17	12	68	2.96e-07	3.41e-06
metalloexopeptidase activity	1.11	0.26	12	104	2.85e-05	0.000233
transmembrane receptor protein phosphatase activity	1.02	0.21	11	84	1.84e-05	0.000155
oxidoreductase activity, acting on paired donors, with incorporation or reduction of molecular oxygen, 2-oxoglutarate as one donor, and incorporation of one atom each of oxygen into both donors	1.02	0.34	11	133	0.00112	0.00623
serine-type carboxypeptidase activity	0.93	0.05	10	19	1.68e-11	3.25e-10
mannosyl-oligosaccharide mannosidase activity	0.93	0.14	10	57	3.05e-06	2.99e-05
transmembrane receptor protein tyrosine phosphatase activity	0.93	0.14	10	57	3.05e-06	2.99e-05
sialyltransferase activity	0.93	0.16	10	63	7.78e-06	7.05e-05
ephrin receptor binding	0.93	0.17	10	69	1.78e-05	0.000151
alpha-glucosidase activity	0.83	0.06	9	22	3.02e-09	4.37e-08
glucosidase activity	0.83	0.09	9	34	2.37e-07	2.76e-06
neuropilin binding	0.83	0.1	9	41	1.33e-06	1.38e-05
protein binding involved in cell adhesion	0.83	0.11	9	45	3.05e-06	2.99e-05
L-ascorbic acid binding	0.83	0.12	9	48	5.37e-06	5.04e-05
proteoglycan binding	0.83	0.13	9	51	9.05e-06	8.06e-05
scavenger receptor activity	0.83	0.27	9	105	0.00241	0.0122
lytic endotransglycosylase activity	0.74	0.03	8	11	4.72e-11	8.87e-10
semaphorin receptor activity	0.74	0.05	8	20	2.89e-08	3.8e-07
galactosidase activity	0.74	0.06	8	23	1.05e-07	1.28e-06
dipeptidyl-peptidase activity	0.74	0.06	8	25	2.2e-07	2.58e-06
polypeptide N-acetylgalactosaminyltransferase activity	0.74	0.08	8	32	1.8e-06	1.82e-05
mannose binding	0.74	0.14	8	55	0.00012	0.000891
lipoprotein particle binding	0.74	0.15	8	58	0.000175	0.00124
protein-lipid complex binding	0.74	0.15	8	58	0.000175	0.00124
fibronectin binding	0.74	0.15	8	61	0.00025	0.00171
fibroblast growth factor binding	0.74	0.16	8	63	0.000314	0.00209
transforming growth factor beta receptor binding	0.74	0.17	8	69	0.000587	0.00359
beta-amyloid binding	0.74	0.19	8	74	0.000939	0.00537
receptor signaling protein tyrosine kinase activity	0.65	0.06	7	25	3.53e-06	3.39e-05
transforming growth factor beta binding	0.65	0.08	7	31	1.67e-05	0.000142
lipoprotein particle receptor binding	0.65	0.1	7	38	6.79e-05	0.000527
low-density lipoprotein particle binding	0.65	0.1	7	38	6.79e-05	0.000527
ephrin receptor activity	0.65	0.11	7	43	0.000154	0.00112
transferase activity, transferring amino-acyl groups	0.65	0.13	7	51	0.000458	0.00288
arylsulfatase activity	0.56	0.04	6	16	2.63e-06	2.6e-05
fucosidase activity	0.56	0.04	6	16	2.63e-06	2.6e-05
platelet-derived growth factor binding	0.56	0.05	6	18	5.81e-06	5.38e-05
amylase activity	0.56	0.05	6	19	8.3e-06	7.46e-05
gamma-glutamyltransferase activity	0.56	0.05	6	19	8.3e-06	7.46e-05
hedgehog receptor activity	0.56	0.07	6	27	7.51e-05	0.000579
protein binding involved in cell-cell adhesion	0.56	0.08	6	30	0.00014	0.00103
glycolipid binding	0.56	0.09	6	34	0.00029	0.00194
intramolecular oxidoreductase activity, transposing S-S bonds	0.56	0.1	6	39	0.000625	0.00379
protein disulfide isomerase activity	0.56	0.1	6	39	0.000625	0.00379
nucleoside-diphosphatase activity	0.56	0.11	6	43	0.00107	0.00596
Wnt-protein binding	0.56	0.11	6	45	0.00136	0.00742
omega peptidase activity	0.56	0.12	6	47	0.00171	0.00908
procollagen-proline dioxygenase activity	0.56	0.13	6	51	0.00262	0.0132
beta-2-microglobulin binding	0.56	0.14	6	55	0.00384	0.0185
peptidyl-proline dioxygenase activity	0.56	0.15	6	58	0.005	0.0228
metallocarboxypeptidase activity	0.56	0.15	6	59	0.00544	0.0245
coreceptor activity	0.56	0.15	6	61	0.00641	0.0283
solute:cation antiporter activity	0.56	0.16	6	64	0.00808	0.0341
death receptor activity	0.56	0.17	6	66	0.00935	0.0386
tumor necrosis factor-activated receptor activity	0.56	0.17	6	66	0.00935	0.0386
chondroitin sulfotransferase activity	0.46	0.02	5	7	3.06e-07	3.49e-06
UDP-galactose:beta-N-acetylglucosamine beta-1,3-galactosyltransferase activity	0.46	0.02	5	7	3.06e-07	3.49e-06
N-acetyllactosaminide beta-1,3-N-acetylglucosaminyltransferase activity	0.46	0.02	5	9	1.75e-06	1.77e-05
alkyl sulfatase activity	0.46	0.03	5	10	3.42e-06	3.31e-05
beta-1,3-galactosyltransferase activity	0.46	0.03	5	10	3.42e-06	3.31e-05
endosulfan hemisulfate sulfatase activity	0.46	0.03	5	10	3.42e-06	3.31e-05
endosulfan sulfate hydrolase activity	0.46	0.03	5	10	3.42e-06	3.31e-05
beta-6-sulfate-N-acetylglucosaminidase activity	0.46	0.03	5	13	1.63e-05	0.00014
beta-glucanase activity	0.46	0.03	5	13	1.63e-05	0.00014
dextrin alpha-glucosidase activity	0.46	0.03	5	13	1.63e-05	0.00014
glucan endo-1,4-beta-glucosidase activity	0.46	0.03	5	13	1.63e-05	0.00014
starch alpha-glucosidase activity	0.46	0.03	5	13	1.63e-05	0.00014
sialic acid binding	0.46	0.04	5	15	3.64e-05	0.000295
trehalase activity	0.46	0.04	5	16	5.17e-05	0.00041
beta-glucosidase activity	0.46	0.05	5	19	0.000129	0.000953
transmembrane-ephrin receptor activity	0.46	0.06	5	22	0.000272	0.00184
nucleotide diphosphatase activity	0.46	0.06	5	25	0.000513	0.00319
low-density lipoprotein particle receptor binding	0.46	0.08	5	30	0.00123	0.00678
apolipoprotein binding	0.46	0.08	5	33	0.00191	0.0101
fibroblast growth factor-activated receptor activity	0.46	0.08	5	33	0.00191	0.0101
cAMP response element binding	0.46	0.09	5	35	0.0025	0.0127
lipoprotein particle receptor activity	0.46	0.1	5	38	0.00361	0.0177
insulin-like growth factor binding	0.46	0.1	5	41	0.00504	0.0229
vitamin transporter activity	0.46	0.1	5	41	0.00504	0.0229
ATPase regulator activity	0.46	0.13	5	51	0.0127	0.0492
extracellular matrix constituent conferring elasticity	0.37	0.02	4	7	1.83e-05	0.000154
oxidoreductase activity, acting on a sulfur group of donors, oxygen as acceptor	0.37	0.03	4	10	0.000103	0.000775
glutathione hydrolase activity	0.37	0.03	4	11	0.000158	0.00114
Roundabout binding	0.37	0.03	4	11	0.000158	0.00114
insulin-like growth factor I binding	0.37	0.03	4	12	0.000232	0.00159
sphingosine N-acyltransferase activity	0.37	0.03	4	12	0.000232	0.00159
dolichyl-diphosphooligosaccharide-protein glycotransferase activity	0.37	0.03	4	13	0.000328	0.00217
structural molecule activity conferring elasticity	0.37	0.04	4	16	0.000781	0.00457
interleukin-17 receptor activity	0.37	0.04	4	17	0.001	0.00568
cholinesterase activity	0.37	0.05	4	18	0.00126	0.0069
axon guidance receptor activity	0.37	0.05	4	19	0.00156	0.00837
glycerophosphodiester phosphodiesterase activity	0.37	0.05	4	21	0.0023	0.0117
vascular endothelial growth factor-activated receptor activity	0.37	0.05	4	21	0.0023	0.0117
low-density lipoprotein receptor activity	0.37	0.06	4	23	0.00326	0.0161
protein binding involved in heterotypic cell-cell adhesion	0.37	0.07	4	27	0.00593	0.0263
inhibitory extracellular ligand-gated ion channel activity	0.37	0.07	4	29	0.00769	0.0326
acid phosphatase activity	0.37	0.08	4	30	0.00869	0.0363
dipeptidase activity	0.37	0.08	4	30	0.00869	0.0363
metalloaminopeptidase activity	0.37	0.08	4	30	0.00869	0.0363
ATPase activator activity	0.37	0.08	4	31	0.00976	0.0401
procollagen galactosyltransferase activity	0.28	0.01	3	3	2.05e-05	0.000171
alpha-1,4-glucosidase activity	0.28	0.01	3	4	8.02e-05	0.000615
kininogen binding	0.28	0.01	3	4	8.02e-05	0.000615
asialoglycoprotein receptor activity	0.28	0.01	3	5	0.000196	0.00137
chondroitin 4-sulfotransferase activity	0.28	0.01	3	5	0.000196	0.00137
Kdo transferase activity	0.28	0.01	3	5	0.000196	0.00137
N-acetylglucosamine-6-sulfatase activity	0.28	0.01	3	5	0.000196	0.00137
N-acetyllactosaminide beta-1,6-N-acetylglucosaminyltransferase activity	0.28	0.01	3	5	0.000196	0.00137
procollagen-lysine 5-dioxygenase activity	0.28	0.02	3	6	0.000385	0.00248
thiol oxidase activity	0.28	0.02	3	6	0.000385	0.00248
ferric iron transmembrane transporter activity	0.28	0.02	3	7	0.000659	0.00395
trivalent inorganic cation transmembrane transporter activity	0.28	0.02	3	7	0.000659	0.00395
3'-phosphoadenosine 5'-phosphosulfate binding	0.28	0.02	3	8	0.00103	0.00582
alpha-N-acetylneuraminate alpha-2,8-sialyltransferase activity	0.28	0.02	3	8	0.00103	0.00582
ciliary neurotrophic factor receptor binding	0.28	0.02	3	8	0.00103	0.00582
thrombospondin receptor activity	0.28	0.02	3	8	0.00103	0.00582
arylesterase activity	0.28	0.02	3	9	0.00152	0.00818
peptidyl-lysine 5-dioxygenase activity	0.28	0.02	3	9	0.00152	0.00818
uridine-diphosphatase activity	0.28	0.02	3	9	0.00152	0.00818
glycosphingolipid binding	0.28	0.03	3	10	0.00213	0.0111
vascular endothelial growth factor binding	0.28	0.03	3	10	0.00213	0.0111
xylosyltransferase activity	0.28	0.03	3	10	0.00213	0.0111
insulin-like growth factor II binding	0.28	0.03	3	11	0.00286	0.0143
phospholipase D activity	0.28	0.03	3	11	0.00286	0.0143
collagen binding involved in cell-matrix adhesion	0.28	0.03	3	12	0.00374	0.0181
chloride ion binding	0.28	0.04	3	14	0.00594	0.0263
interleukin-6 receptor binding	0.28	0.04	3	14	0.00594	0.0263
protein binding involved in cell-matrix adhesion	0.28	0.04	3	15	0.00728	0.0312
benzodiazepine receptor activity	0.28	0.04	3	17	0.0104	0.0418
beta-fructofuranosidase activity	0.19	0	2	1	<4.90E-324	<4.90E-324
sucrose alpha-glucosidase activity	0.19	0	2	1	<4.90E-324	<4.90E-324
alpha-galactosidase activity	0.19	0.01	2	2	0.000749	0.0044
apolipoprotein A-I receptor activity	0.19	0.01	2	2	0.000749	0.0044
apolipoprotein receptor activity	0.19	0.01	2	2	0.000749	0.0044
chondroitin 6-sulfotransferase activity	0.19	0.01	2	2	0.000749	0.0044
mannosyl-oligosaccharide 1,3-1,6-alpha-mannosidase activity	0.19	0.01	2	2	0.000749	0.0044
metallodipeptidase activity	0.19	0.01	2	2	0.000749	0.0044
N-acetyl-beta-glucosaminyl-glycoprotein 4-beta-N-acetylgalactosaminyltransferase activity	0.19	0.01	2	2	0.000749	0.0044
activin receptor activity, type II	0.19	0.01	2	3	0.00221	0.0113
carboxylesterase activity	0.19	0.01	2	3	0.00221	0.0113
flavin-linked sulfhydryl oxidase activity	0.19	0.01	2	3	0.00221	0.0113
insulin-like growth factor-activated receptor activity	0.19	0.01	2	3	0.00221	0.0113
maltose alpha-glucosidase activity	0.19	0.01	2	3	0.00221	0.0113
N-acetylgalactosamine-4-sulfatase activity	0.19	0.01	2	3	0.00221	0.0113
UDP-N-acetylglucosamine-lysosomal-enzyme N-acetylglucosaminephosphotransferase activity	0.19	0.01	2	3	0.00221	0.0113
acetylcholinesterase activity	0.19	0.01	2	4	0.00433	0.0202
amine-lyase activity	0.19	0.01	2	4	0.00433	0.0202
collagen V binding	0.19	0.01	2	4	0.00433	0.0202
guanosine-diphosphatase activity	0.19	0.01	2	4	0.00433	0.0202
heparan sulfate N-acetylglucosaminyltransferase activity	0.19	0.01	2	4	0.00433	0.0202
interleukin-27 receptor activity	0.19	0.01	2	4	0.00433	0.0202
leukemia inhibitory factor receptor activity	0.19	0.01	2	4	0.00433	0.0202
N-acetylglucosaminyl-proteoglycan 4-beta-glucuronosyltransferase activity	0.19	0.01	2	4	0.00433	0.0202
strictosidine synthase activity	0.19	0.01	2	4	0.00433	0.0202
D-glucose transmembrane transporter activity	0.19	0.01	2	5	0.00709	0.0307
galactosylceramide sulfotransferase activity	0.19	0.01	2	5	0.00709	0.0307
glucuronosyl-N-acetylglucosaminyl-proteoglycan 4-alpha-N-acetylglucosaminyltransferase activity	0.19	0.01	2	5	0.00709	0.0307
peptide-O-fucosyltransferase activity	0.19	0.01	2	5	0.00709	0.0307
platelet-derived growth factor-activated receptor activity	0.19	0.01	2	5	0.00709	0.0307
extracellular matrix protein binding	0.19	0.02	2	6	0.0104	0.0418
galactoside binding	0.19	0.02	2	6	0.0104	0.0418
lipase binding	0.19	0.02	2	6	0.0104	0.0418
methionine-R-sulfoxide reductase activity	0.19	0.02	2	6	0.0104	0.0418
N-acetylgalactosaminyl-proteoglycan 3-beta-glucuronosyltransferase activity	0.19	0.02	2	6	0.0104	0.0418
oncostatin-M receptor activity	0.19	0.02	2	6	0.0104	0.0418
transferrin transmembrane transporter activity	0.19	0.02	2	6	0.0104	0.0418
tripeptidyl-peptidase activity	0.19	0.02	2	6	0.0104	0.0418
inulinase activity	0.09	0	1	0	<4.90E-324	<4.90E-324
