# Supplementary material for: Glycoprotein 2 is a specific cell surface marker of human pancreatic progenitors
Source: Nat Commun. 2017 Aug 24;8:331. doi: 10.1038/s41467-017-00561-0 (PMC5569081; doi:10.1038/s41467-017-00561-0)
Supplement: Supplementary file 4 — Supplementary Data 3 [file 41467_2017_561_MOESM4_ESM.xlsx]

## Sheet: Supplementary Data
Supplementary Data 3. Subset of proteins annotated for receptor activity, queried for signalling pathway involvement
Description	Count [%]	Ref. Count [%]	Count	Ref. Count	Raw p-value	FDR p-value
Axon guidance (hsa04360)	20.13	1.88	30	124	1.87e-23	2.04e-21
Cell adhesion molecules (CAMs) (hsa04514)	14.77	2.08	22	137	2.17e-13	1.18e-11
ECM-receptor interaction (hsa04512)	9.4	1.27	14	84	3.97e-09	1.44e-07
PI3K-Akt signaling pathway (hsa04151)	18.12	5.17	27	341	7.28e-09	1.99e-07
Cytokine-cytokine receptor interaction (hsa04060)	14.09	3.96	21	261	3.2e-07	6.97e-06
Proteoglycans in cancer (hsa05205)	11.41	3	17	198	1.92e-06	3.48e-05
Rap1 signaling pathway (hsa04015)	11.41	3.12	17	206	3.31e-06	4.82e-05
Regulation of actin cytoskeleton (hsa04810)	11.41	3.14	17	207	3.54e-06	4.82e-05
Adherens junction (hsa04520)	6.71	1.14	10	75	6.01e-06	7.28e-05
Hematopoietic cell lineage (hsa04640)	6.71	1.3	10	86	2.08e-05	0.000207
Phagosome (hsa04145)	8.72	2.2	13	145	2.09e-05	0.000207
Arrhythmogenic right ventricular cardiomyopathy (ARVC) (hsa05412)	6.04	1.11	9	73	3.4e-05	0.000309
Focal adhesion (hsa04510)	10.07	3.11	15	205	5.38e-05	0.000451
Hypertrophic cardiomyopathy (HCM) (hsa05410)	6.04	1.26	9	83	9.49e-05	0.000691
Central carbon metabolism in cancer (hsa05230)	5.37	0.99	8	65	9.51e-05	0.000691
Dilated cardiomyopathy (hsa05414)	6.04	1.33	9	88	0.00015	0.001
Endocytosis (hsa04144)	10.74	3.8	16	251	0.000156	0.001
Viral myocarditis (hsa05416)	4.7	0.85	7	56	0.000239	0.00145
Ras signaling pathway (hsa04014)	9.4	3.32	14	219	0.000398	0.00228
Malaria (hsa05144)	4.03	0.73	6	48	0.000673	0.00367
Rheumatoid arthritis (hsa05323)	4.7	1.27	7	84	0.00276	0.0143
Complement and coagulation cascades (hsa04610)	4.03	1.05	6	69	0.00446	0.0221
Signaling pathways regulating pluripotency of stem cells (hsa04550)	6.04	2.17	9	143	0.00489	0.0232
MicroRNAs in cancer (hsa05206)	6.04	2.2	9	145	0.00536	0.0243
HIF-1 signaling pathway (hsa04066)	4.7	1.55	7	102	0.00803	0.035
Neuroactive ligand-receptor interaction (hsa04080)	8.72	4.17	13	275	0.00903	0.0379
Nicotine addiction (hsa05033)	2.68	0.61	4	40	0.0121	0.0473
Type I diabetes mellitus (hsa04940)	2.68	0.61	4	40	0.0121	0.0473
