# Supplementary material for: Glycoprotein 2 is a specific cell surface marker of human pancreatic progenitors
Source: Nat Commun. 2017 Aug 24;8:331. doi: 10.1038/s41467-017-00561-0 (PMC5569081; doi:10.1038/s41467-017-00561-0)
Supplement: Supplementary file 5 — Supplementary Data 4 [file 41467_2017_561_MOESM5_ESM.xlsx]

## Sheet: Supplementary Data
Supplementary Data 4. Distribution of N-linked glyco-proteins among each cell population
81 elements included exclusively in "hESC":	35 elements included exclusively in "PP":	43 elements included exclusively in "PH":	36 common elements in "hESC" and "PP":	131 common elements in "PP" and "PH":	33 common elements in "hESC" and "PH":	627 common elements in "hESC", "PP" and "PH":
O60704_TPST2_Protein-tyrosine sulfotransferase 2	O00299_CLIC1_Chloride intracellular channel protein 1	A6NE02_BTBD17_BTB/POZ domain-containing protein 17	Q10588_BST1_ADP-ribosyl cyclase 2	A8MWY0_KIAA1324L_UPF0577 protein KIAA1324-like	O00584_RNASET2_Ribonuclease T2	O75071_EFCAB14_EF-hand calcium-binding domain-containing protein 14
O75829_LECT1_Leukocyte cell-derived chemotaxin 1;Chondrosurfactant protein;Chondromodulin-1	O75581_LRP6_Low-density lipoprotein receptor-related protein 6	A8MVW5_HEPACAM2_HEPACAM family member 2	Q8N0Z9_VSIG10_V-set and immunoglobulin domain-containing protein 10	O14917_PCDH17_Protocadherin-17	O94910_LPHN1_Latrophilin-1	O75493_CA11_Carbonic anhydrase-related protein 11
O95450_ADAMTS2_A disintegrin and metalloproteinase with thrombospondin motifs 2	P05067_APP_Amyloid beta A4 protein;N-APP;Soluble APP-alpha;Soluble APP-beta;C99;Beta-amyloid protein 42;Beta-amyloid protein 40;C83;P3(42);P3(40);C80;Gamma-secretase C-terminal fragment 59;Gamma-secretase C-terminal fragment 57;Gamma-secretase C-terminal fragment 50;C31	O00533_CHL1_Neural cell adhesion molecule L1-like protein;Processed neural cell adhesion molecule L1-like protein	Q8WZ71_TMEM158_Transmembrane protein 158	P55259_GP2_Pancreatic secretory granule membrane major glycoprotein GP2	P09486_SPARC_SPARC	O95490_LPHN2_Latrophilin-2
P01903_HLA-DRA_HLA class II histocompatibility antigen, DR alpha chain	P12259_F5_Coagulation factor V;Coagulation factor V heavy chain;Coagulation factor V light chain	O60635_TSPAN1_Tetraspanin-1	O00567_NOP56_Nucleolar protein 56	Q2VWP7_PRTG_Protogenin	P16070_CD44_CD44 antigen	P05186_ALPL_Alkaline phosphatase, tissue-nonspecific isozyme
P05107_ITGB2_Integrin beta-2	P22607_FGFR3_Fibroblast growth factor receptor 3	O94769_ECM2_Extracellular matrix protein 2	O94898_LRIG2_Leucine-rich repeats and immunoglobulin-like domains protein 2	Q92823_NRCAM_Neuronal cell adhesion molecule	P23468_PTPRD_Receptor-type tyrosine-protein phosphatase delta	P17948_FLT1_Vascular endothelial growth factor receptor 1
P08473_MME_Neprilysin	P29622_SERPINA4_Kallistatin	P07307_ASGR2_Asialoglycoprotein receptor 2	P11362_FGFR1_Fibroblast growth factor receptor 1	Q9P2N4_ADAMTS9_A disintegrin and metalloproteinase with thrombospondin motifs 9	P48960_CD97_CD97 antigen;CD97 antigen subunit alpha;CD97 antigen subunit beta	P24821_TNC_Tenascin
P14415_ATP1B2_Sodium/potassium-transporting ATPase subunit beta-2	P48167_GLRB_Glycine receptor subunit beta	P55289_CDH12_Cadherin-12	P21802_FGFR2_Fibroblast growth factor receptor 2	O14786_NRP1_Neuropilin-1	P57087_JAM2_Junctional adhesion molecule B	P42785_PRCP_Lysosomal Pro-X carboxypeptidase
P21757_MSR1_Macrophage scavenger receptor types I and II	P48230_TM4SF4_Transmembrane 4 L6 family member 4	P63261_ACTG1_Actin, cytoplasmic 2;Actin, cytoplasmic 2, N-terminally processed	Q10472_GALNT1_Polypeptide N-acetylgalactosaminyltransferase 1;Polypeptide N-acetylgalactosaminyltransferase 1 soluble form	P19105;O14950;P24844_MYL12A;MYL12B;MYL9_Myosin regulatory light chain 12A;Myosin regulatory light chain 12B;Myosin regulatory light polypeptide 9	Q07075_ENPEP_Glutamyl aminopeptidase	Q07954_LRP1_Prolow-density lipoprotein receptor-related protein 1;Low-density lipoprotein receptor-related protein 1 85 kDa subunit;Low-density lipoprotein receptor-related protein 1 515 kDa subunit;Low-density lipoprotein receptor-related protein 1 intracellular domain
P23352_KAL1_Anosmin-1	P80108_GPLD1_Phosphatidylinositol-glycan-specific phospholipase D	Q13201_MMRN1_Multimerin-1;Platelet glycoprotein Ia*;155 kDa platelet multimerin	Q6YBV0_SLC36A4_Proton-coupled amino acid transporter 4	O15123_ANGPT2_Angiopoietin-2	Q14563_SEMA3A_Semaphorin-3A	Q6P4E1_CASC4_Protein CASC4
P23471_PTPRZ1_Receptor-type tyrosine-protein phosphatase zeta	Q7L0X0_TRIL_TLR4 interactor with leucine rich repeats	Q16787_LAMA3_Laminin subunit alpha-3	Q86UF1_TSPAN33_Tetraspanin-33	O43451_MGAM_Maltase-glucoamylase, intestinal;Maltase;Glucoamylase	Q3SY77_UGT3A2_UDP-glucuronosyltransferase 3A2	Q9H9K5_ERVMER34-1_HERV-MER_4q12 provirus ancestral Env polyprotein
P24043_LAMA2_Laminin subunit alpha-2	Q8N6U8_GPR161_G-protein coupled receptor 161	Q5T601_GPR110_Probable G-protein coupled receptor 110	Q8NDV1_ST6GALNAC3_Alpha-N-acetylgalactosaminide alpha-2,6-sialyltransferase 3	O60494_CUBN_Cubilin	Q8IW45_CARKD_ATP-dependent (S)-NAD(P)H-hydrate dehydratase	Q9NXG6_P4HTM_Transmembrane prolyl 4-hydroxylase
P25942_CD40_Tumor necrosis factor receptor superfamily member 5	Q8NFZ3_NLGN4Y_Neuroligin-4, Y-linked	Q7L985_LINGO2_Leucine-rich repeat and immunoglobulin-like domain-containing nogo receptor-interacting protein 2	Q8TE58_ADAMTS15_A disintegrin and metalloproteinase with thrombospondin motifs 15	O94923_GLCE_D-glucuronyl C5-epimerase	Q8N5B7_CERS5_Ceramide synthase 5	Q9NY97_B3GNT2_UDP-GlcNAc:betaGal beta-1,3-N-acetylglucosaminyltransferase 2
P27169_PON1_Serum paraoxonase/arylesterase 1	Q8WY21_SORCS1_VPS10 domain-containing receptor SorCS1	Q8IU80_TMPRSS6_Transmembrane protease serine 6	Q92729_PTPRU_Receptor-type tyrosine-protein phosphatase U	O95084_PRSS23_Serine protease 23	Q8NFS9_GCNT2_N-acetyllactosaminide beta-1,6-N-acetylglucosaminyl-transferase, isoform C	Q9UBX1_CTSF_Cathepsin F
P30532_CHRNA5_Neuronal acetylcholine receptor subunit alpha-5	Q9BTN0_LRFN3_Leucine-rich repeat and fibronectin type-III domain-containing protein 3	Q8N3Z0_PRSS35_Inactive serine protease 35	Q96JA1_LRIG1_Leucine-rich repeats and immunoglobulin-like domains protein 1	O95858_TSPAN15_Tetraspanin-15	Q8NFT8_DNER_Delta and Notch-like epidermal growth factor-related receptor	Q9Y2C2_UST_Uronyl 2-sulfotransferase
P31644_GABRA5_Gamma-aminobutyric acid receptor subunit alpha-5	Q9BV10_ALG12_Dol-P-Man:Man(7)GlcNAc(2)-PP-Dol alpha-1,6-mannosyltransferase	Q92187_ST8SIA4_CMP-N-acetylneuraminate-poly-alpha-2,8-sialyltransferase	Q96MK3_FAM20A_Protein FAM20A	P01857_IGHG1_Ig gamma-1 chain C region	Q8TE99_ACPL2_Acid phosphatase-like protein 2	Q9Y6C2_EMILIN1_EMILIN-1
P32942_ICAM3_Intercellular adhesion molecule 3	O75051_PLXNA2_Plexin-A2	Q96PB7_OLFM3_Noelin-3	Q9BRK3_MXRA8_Matrix-remodeling-associated protein 8	P02458_COL2A1_Collagen alpha-1(II) chain;Collagen alpha-1(II) chain;Chondrocalcin	Q96BA8_CREB3L1_Cyclic AMP-responsive element-binding protein 3-like protein 1;Processed cyclic AMP-responsive element-binding protein 3-like protein 1	O60512_B4GALT3_Beta-1,4-galactosyltransferase 3;N-acetyllactosamine synthase;Beta-N-acetylglucosaminylglycopeptide beta-1,4-galactosyltransferase;Beta-N-acetylglucosaminyl-glycolipid beta-1,4-galactosyltransferase
P34903_GABRA3_Gamma-aminobutyric acid receptor subunit alpha-3	O76082_SLC22A5_Solute carrier family 22 member 5	Q9H8M5_CNNM2_Metal transporter CNNM2	Q9BZR6_RTN4R_Reticulon-4 receptor	P02675_FGB_Fibrinogen beta chain;Fibrinopeptide B;Fibrinogen beta chain	Q99784_OLFM1_Noelin	O75462_CRLF1_Cytokine receptor-like factor 1
P35968_KDR_Vascular endothelial growth factor receptor 2	O94813_SLIT2_Slit homolog 2 protein;Slit homolog 2 protein N-product;Slit homolog 2 protein C-product	A6NH11_GLTPD2_Glycolipid transfer protein domain-containing protein 2	Q9H497_TOR3A_Torsin-3A	P02679_FGG_Fibrinogen gamma chain	Q53EL9_SEZ6_Seizure protein 6 homolog	O95502_NPTXR_Neuronal pentraxin receptor
P47972_NPTX2_Neuronal pentraxin-2	P09668_CTSH_Pro-cathepsin H;Cathepsin H mini chain;Cathepsin H;Cathepsin H heavy chain;Cathepsin H light chain	O00451_GFRA2_GDNF family receptor alpha-2	Q9H5J4_ELOVL6_Elongation of very long chain fatty acids protein 6	P02771_AFP_Alpha-fetoprotein	O43567_RNF13_E3 ubiquitin-protein ligase RNF13	O96005_CLPTM1_Cleft lip and palate transmembrane protein 1
P48431_SOX2_Transcription factor SOX-2	P30491;P10319;P30481_HLA-B_HLA class I histocompatibility antigen, B-53 alpha chain;HLA class I histocompatibility antigen, B-58 alpha chain;HLA class I histocompatibility antigen, B-44 alpha chain	O75093_SLIT1_Slit homolog 1 protein	Q9H813_TMEM206_Transmembrane protein 206	P02787_TF_Serotransferrin	P00749_PLAU_Urokinase-type plasminogen activator;Urokinase-type plasminogen activator long chain A;Urokinase-type plasminogen activator short chain A;Urokinase-type plasminogen activator chain B	P04216_THY1_Thy-1 membrane glycoprotein
P51884_LUM_Lumican	P31943_HNRNPH1_Heterogeneous nuclear ribonucleoprotein H;Heterogeneous nuclear ribonucleoprotein H, N-terminally processed	P07204_THBD_Thrombomodulin	Q9ULF5_SLC39A10_Zinc transporter ZIP10	P02790_HPX_Hemopexin	P13688_CEACAM1_Carcinoembryonic antigen-related cell adhesion molecule 1	P05556_ITGB1_Integrin beta-1
Q02763_TEK_Angiopoietin-1 receptor	P49006_MARCKSL1_MARCKS-related protein	P10643_C7_Complement component C7	Q9Y6L7_TLL2_Tolloid-like protein 2	P04004_VTN_Vitronectin;Vitronectin V65 subunit;Vitronectin V10 subunit;Somatomedin-B	P16671_CD36_Platelet glycoprotein 4	P10721_KIT_Mast/stem cell growth factor receptor Kit
Q04912_MST1R_Macrophage-stimulating protein receptor;Macrophage-stimulating protein receptor alpha chain;Macrophage-stimulating protein receptor beta chain	P58107_EPPK1_Epiplakin	P12107_COL11A1_Collagen alpha-1(XI) chain	Q13275_SEMA3F_Semaphorin-3F	P04066_FUCA1_Tissue alpha-L-fucosidase	Q06430;Q8N0V5_GCNT2_N-acetyllactosaminide beta-1,6-N-acetylglucosaminyl-transferase, isoform B;N-acetyllactosaminide beta-1,6-N-acetylglucosaminyl-transferase, isoform A	P32004_L1CAM_Neural cell adhesion molecule L1
Q06430_GCNT2_N-acetyllactosaminide beta-1,6-N-acetylglucosaminyl-transferase, isoform B	Q13428_TCOF1_Treacle protein	P16519_PCSK2_Neuroendocrine convertase 2	O00391_QSOX1_Sulfhydryl oxidase 1	P04114_APOB_Apolipoprotein B-100;Apolipoprotein B-48	Q13797_ITGA9_Integrin alpha-9	P43121_MCAM_Cell surface glycoprotein MUC18
Q08174_PCDH1_Protocadherin-1	Q14157_UBAP2L_Ubiquitin-associated protein 2-like	P18564_ITGB6_Integrin beta-6	O94905;O75477_ERLIN2;ERLIN1_Erlin-2;Erlin-1	P06276_BCHE_Cholinesterase	Q16849_PTPRN_Receptor-type tyrosine-protein phosphatase-like N	Q12913_PTPRJ_Receptor-type tyrosine-protein phosphatase eta
Q10589_BST2_Bone marrow stromal antigen 2	Q14264_ERV3-1_HERV-R_7q21.2 provirus ancestral Env polyprotein;Surface protein;Transmembrane protein	P27701_CD82_CD82 antigen	P21709_EPHA1_Ephrin type-A receptor 1	P07306_ASGR1_Asialoglycoprotein receptor 1	Q5VSY0_GKAP1_G kinase-anchoring protein 1	Q15904_ATP6AP1_V-type proton ATPase subunit S1
Q13683_ITGA7_Integrin alpha-7;Integrin alpha-7 heavy chain;Integrin alpha-7 light chain;Integrin alpha-7 70 kDa form	Q14832_GRM3_Metabotropic glutamate receptor 3	P34810_CD68_Macrosialin	P25189_MPZ_Myelin protein P0	P08842_STS_Steryl-sulfatase	Q8N6Q3_CD177_CD177 antigen	Q3T906_GNPTAB_N-acetylglucosamine-1-phosphotransferase subunits alpha/beta;N-acetylglucosamine-1-phosphotransferase subunit alpha;N-acetylglucosamine-1-phosphotransferase subunit beta
Q14114_LRP8_Low-density lipoprotein receptor-related protein 8	Q16620_NTRK2_BDNF/NT-3 growth factors receptor	Q16819_MEP1A_Meprin A subunit alpha	P62847_RPS24_40S ribosomal protein S24	P09758_TACSTD2_Tumor-associated calcium signal transducer 2	Q8NFL0_B3GNT7_UDP-GlcNAc:betaGal beta-1,3-N-acetylglucosaminyltransferase 7	Q4KMQ2_ANO6_Anoctamin-6
Q15043_SLC39A14_Zinc transporter ZIP14	Q5GFL6_VWA2_von Willebrand factor A domain-containing protein 2	Q6J4K2_SLC24A6_Sodium/potassium/calcium exchanger 6, mitochondrial	P98153_DGCR2_Integral membrane protein DGCR2/IDD	P10645_CHGA_Chromogranin-A;Vasostatin-1;Vasostatin-2;EA-92;ES-43;Pancreastatin;SS-18;WA-8;WE-14;LF-19;AL-11;GV-19;GR-44;ER-37	Q92692_PVRL2_Poliovirus receptor-related protein 2	Q5KU26_COLEC12_Collectin-12
Q15818_NPTX1_Neuronal pentraxin-1	Q5HYA8_TMEM67_Meckelin	Q6UW56_ATRAID_All-trans retinoic acid-induced differentiation factor	Q14982_OPCML_Opioid-binding protein/cell adhesion molecule	P14314_PRKCSH_Glucosidase 2 subunit beta	Q9HCC8_GDPD2_Glycerophosphoinositol inositolphosphodiesterase GDPD2	Q6ZRP7_QSOX2_Sulfhydryl oxidase 2
Q5VU97_CACHD1_VWFA and cache domain-containing protein 1	Q7Z407_CSMD3_CUB and sushi domain-containing protein 3	Q6Y288_B3GALTL_Beta-1,3-glucosyltransferase	Q6ZQN7_SLCO4C1_Solute carrier organic anion transporter family member 4C1	P14410_SI_Sucrase-isomaltase, intestinal;Sucrase;Isomaltase	Q9NPF2_CHST11_Carbohydrate sulfotransferase 11	Q86XX4_FRAS1_Extracellular matrix protein FRAS1
Q6P9A2_GALNT18_Polypeptide N-acetylgalactosaminyltransferase 18	Q8N6Y1_PCDH20_Protocadherin-20	Q7Z3B1_NEGR1_Neuronal growth regulator 1	Q86TL2_TMEM110_Transmembrane protein 110	P16144_ITGB4_Integrin beta-4	Q9Y3Q0_NAALAD2_N-acetylated-alpha-linked acidic dipeptidase 2	Q92673_SORL1_Sortilin-related receptor
Q6UVK1_CSPG4_Chondroitin sulfate proteoglycan 4	Q8WY21;Q9UPU3_SORCS1;SORCS3_VPS10 domain-containing receptor SorCS1;VPS10 domain-containing receptor SorCS3	Q86Z14_KLB_Beta-klotho	Q93063_EXT2_Exostosin-2	P16234_PDGFRA_Platelet-derived growth factor receptor alpha	Q9Y653_GPR56_G-protein coupled receptor 56;GPR56 N-terminal fragment;GPR56 C-terminal fragment	Q92896_GLG1_Golgi apparatus protein 1
Q7LGC8_CHST3_Carbohydrate sulfotransferase 3	Q96MM7_HS6ST2_Heparan-sulfate 6-O-sulfotransferase 2	Q8TDU6_GPBAR1_G-protein coupled bile acid receptor 1	Q9P2W7_B3GAT1_Galactosylgalactosylxylosylprotein 3-beta-glucuronosyltransferase 1	P21589_NT5E_5'-nucleotidase		Q9BXB1_LGR4_Leucine-rich repeat-containing G-protein coupled receptor 4
Q86YC3_LRRC33_Leucine-rich repeat-containing protein 33	Q9UKI2_CDC42EP3_Cdc42 effector protein 3	Q92629_SGCD_Delta-sarcoglycan	Q9UN73_PCDHA6_Protocadherin alpha-6	P23142_FBLN1_Fibulin-1		Q9C0C4_SEMA4C_Semaphorin-4C
Q8IWU6_SULF1_Extracellular sulfatase Sulf-1		Q96FT7_ASIC4_Acid-sensing ion channel 4	Q9Y4K0_LOXL2_Lysyl oxidase homolog 2	P23276_KEL_Kell blood group glycoprotein		Q9NWD8_TMEM248_Transmembrane protein 248
Q96AM1_MRGPRF_Mas-related G-protein coupled receptor member F		Q9BUJ0_ABHD14A_Alpha/beta hydrolase domain-containing protein 14A		P25929_NPY1R_Neuropeptide Y receptor type 1		Q9Y6X5_ENPP4_Bis(5'-adenosyl)-triphosphatase ENPP4
Q96FE5_LINGO1_Leucine-rich repeat and immunoglobulin-like domain-containing nogo receptor-interacting protein 1		Q9H7M9_C10orf54_Platelet receptor Gi24		P26012_ITGB8_Integrin beta-8		O60486_PLXNC1_Plexin-C1
Q96NR3_PTCHD1_Patched domain-containing protein 1		Q9NSC7_ST6GALNAC1_Alpha-N-acetylgalactosaminide alpha-2,6-sialyltransferase 1		P34059_GALNS_N-acetylgalactosamine-6-sulfatase		P04626_ERBB2_Receptor tyrosine-protein kinase erbB-2
Q9GZX9_TWSG1_Twisted gastrulation protein homolog 1		Q9NT68_TENM2_Teneurin-2;Ten-2, soluble form;Ten-2 intracellular domain		P36578_RPL4_60S ribosomal protein L4		P0C7U0_ELFN1_Protein ELFN1
Q9H6B4_CLMP_CXADR-like membrane protein		Q9UJ37_ST6GALNAC2_Alpha-N-acetylgalactosaminide alpha-2,6-sialyltransferase 2		P43146_DCC_Netrin receptor DCC		P12110_COL6A2_Collagen alpha-2(VI) chain
Q9NPC4_A4GALT_Lactosylceramide 4-alpha-galactosyltransferase		Q9UKR0_KLK12_Kallikrein-12		P51689_ARSD_Arylsulfatase D		P55290_CDH13_Cadherin-13
Q9NS84_CHST7_Carbohydrate sulfotransferase 7		Q9Y5F0_PCDHB13_Protocadherin beta-13		P52799_EFNB2_Ephrin-B2		Q05707_COL14A1_Collagen alpha-1(XIV) chain
Q9NZV5_SEPN1_Selenoprotein N				P52848_NDST1_Bifunctional heparan sulfate N-deacetylase/N-sulfotransferase 1;Heparan sulfate N-deacetylase 1;Heparan sulfate N-sulfotransferase 1		Q14118_DAG1_Dystroglycan;Alpha-dystroglycan;Beta-dystroglycan
Q9P283_SEMA5B_Semaphorin-5B				P54753_EPHB3_Ephrin type-B receptor 3		Q16769_QPCT_Glutaminyl-peptide cyclotransferase
Q9Y2C3_B3GALT5_Beta-1,3-galactosyltransferase 5				P55285_CDH6_Cadherin-6		Q5IJ48_CRB2_Protein crumbs homolog 2
Q9Y4D7_PLXND1_Plexin-D1				P55899_FCGRT_IgG receptor FcRn large subunit p51		Q6AZY7_SCARA3_Scavenger receptor class A member 3
Q9Y5G0_PCDHGB5_Protocadherin gamma-B5				P56817_BACE1_Beta-secretase 1		Q6UWJ1_TMCO3_Transmembrane and coiled-coil domain-containing protein 3
Q9Y6N6_LAMC3_Laminin subunit gamma-3				P61812_TGFB2_Transforming growth factor beta-2;Latency-associated peptide		Q6UXK5_LRRN1_Leucine-rich repeat neuronal protein 1
Q9Y6Q6_TNFRSF11A_Tumor necrosis factor receptor superfamily member 11A				P78509_RELN_Reelin		Q86WC4_OSTM1_Osteopetrosis-associated transmembrane protein 1
O14594_NCAN_Neurocan core protein				Q12864_CDH17_Cadherin-17		Q86WK7_AMIGO3_Amphoterin-induced protein 3
O75173_ADAMTS4_A disintegrin and metalloproteinase with thrombospondin motifs 4				Q13253_NOG_Noggin		Q8IXL6_FAM20C_Extracellular serine/threonine protein kinase FAM20C
O95196_CSPG5_Chondroitin sulfate proteoglycan 5				Q13873_BMPR2_Bone morphogenetic protein receptor type-2		Q8TDW7_FAT3_Protocadherin Fat 3
O95206_PCDH8_Protocadherin-8				Q14393_GAS6_Growth arrest-specific protein 6		Q9GZX3_CHST6_Carbohydrate sulfotransferase 6
O95672_ECEL1_Endothelin-converting enzyme-like 1				Q14623_IHH_Indian hedgehog protein;Indian hedgehog protein N-product;Indian hedgehog protein C-product		Q9NRB3_CHST12_Carbohydrate sulfotransferase 12
P04035_HMGCR_3-hydroxy-3-methylglutaryl-coenzyme A reductase				Q5H8C1_FREM1_FRAS1-related extracellular matrix protein 1		A2RU67_KIAA1467_Uncharacterized protein KIAA1467
P07949_RET_Proto-oncogene tyrosine-protein kinase receptor Ret;Soluble RET kinase fragment;Extracellular cell-membrane anchored RET cadherin 120 kDa fragment				Q6L9W6_B4GALNT3_Beta-1,4-N-acetylgalactosaminyltransferase 3		A8MVW0_FAM171A2_Protein FAM171A2
P12111_COL6A3_Collagen alpha-3(VI) chain				Q6PK18_OGFOD3_2-oxoglutarate and iron-dependent oxygenase domain-containing protein 3		O00115_DNASE2_Deoxyribonuclease-2-alpha
P18084_ITGB5_Integrin beta-5				Q6QNK2_GPR133_Probable G-protein coupled receptor 133		O00461_GOLIM4_Golgi integral membrane protein 4
P21579_SYT1_Synaptotagmin-1				Q6UXG2_KIAA1324_UPF0577 protein KIAA1324		O00462_MANBA_Beta-mannosidase
P22303_ACHE_Acetylcholinesterase				Q6W3E5_GDPD4_Glycerophosphodiester phosphodiesterase domain-containing protein 4		O00469_PLOD2_Procollagen-lysine,2-oxoglutarate 5-dioxygenase 2
P23327_HRC_Sarcoplasmic reticulum histidine-rich calcium-binding protein				Q7L1I2_SV2B_Synaptic vesicle glycoprotein 2B		O00592_PODXL_Podocalyxin
P25445_FAS_Tumor necrosis factor receptor superfamily member 6				Q7Z5N4_SDK1_Protein sidekick-1		O00754_MAN2B1_Lysosomal alpha-mannosidase;Lysosomal alpha-mannosidase A peptide;Lysosomal alpha-mannosidase B peptide;Lysosomal alpha-mannosidase C peptide;Lysosomal alpha-mannosidase D peptide;Lysosomal alpha-mannosidase E peptide
P37088_SCNN1A_Amiloride-sensitive sodium channel subunit alpha				Q7Z739_YTHDF3_YTH domain family protein 3		O14495_PPAP2B_Lipid phosphate phosphohydrolase 3
P45452_MMP13_Collagenase 3				Q7Z7M9_GALNT5_Polypeptide N-acetylgalactosaminyltransferase 5		O14657_TOR1B_Torsin-1B
P61647_ST8SIA6_Alpha-2,8-sialyltransferase 8F				Q86VZ4_LRP11_Low-density lipoprotein receptor-related protein 11		O14672_ADAM10_Disintegrin and metalloproteinase domain-containing protein 10
P98095_FBLN2_Fibulin-2				Q86XK7_VSIG1_V-set and immunoglobulin domain-containing protein 1		O15031_PLXNB2_Plexin-B2
Q07092_COL16A1_Collagen alpha-1(XVI) chain				Q8IWV2_CNTN4_Contactin-4		O15118_NPC1_Niemann-Pick C1 protein
Q30154_HLA-DRB5_HLA class II histocompatibility antigen, DR beta 5 chain				Q8IX30_SCUBE3_Signal peptide, CUB and EGF-like domain-containing protein 3		O15230_LAMA5_Laminin subunit alpha-5
Q6UX71_PLXDC2_Plexin domain-containing protein 2				Q8IZJ3_CPAMD8_C3 and PZP-like alpha-2-macroglobulin domain-containing protein 8		O43157_PLXNB1_Plexin-B1
Q6UXZ4_UNC5D_Netrin receptor UNC5D				Q8N0V4_LGI2_Leucine-rich repeat LGI family member 2		O43291_SPINT2_Kunitz-type protease inhibitor 2
Q6YHK3_CD109_CD109 antigen				Q8NBL3_TMEM178A_Transmembrane protein 178A		O43490_PROM1_Prominin-1
Q8IWT1_SCN4B_Sodium channel subunit beta-4				Q8NCR0_B3GALNT2_UDP-GalNAc:beta-1,3-N-acetylgalactosaminyltransferase 2		O43505_B3GNT1_N-acetyllactosaminide beta-1,3-N-acetylglucosaminyltransferase
Q96JP9_CDHR1_Cadherin-related family member 1				Q8NE01;Q9H8M5_CNNM3;CNNM2_Metal transporter CNNM3;Metal transporter CNNM2		O43556_SGCE_Epsilon-sarcoglycan
Q9BXJ5_C1QTNF2_Complement C1q tumor necrosis factor-related protein 2				Q8NES3_LFNG_Beta-1,3-N-acetylglucosaminyltransferase lunatic fringe		O43889_CREB3_Cyclic AMP-responsive element-binding protein 3;Processed cyclic AMP-responsive element-binding protein 3
Q9H4B8_DPEP3_Dipeptidase 3				Q8WTR4_GDPD5_Glycerophosphodiester phosphodiesterase domain-containing protein 5		O43909_EXTL3_Exostosin-like 3
Q9HB40_SCPEP1_Retinoid-inducible serine carboxypeptidase				Q8WVJ2_NUDCD2_NudC domain-containing protein 2		O43921_EFNA2_Ephrin-A2
Q9HCQ5_GALNT9_Polypeptide N-acetylgalactosaminyltransferase 9				Q8WW52_FAM151A_Protein FAM151A		O60243_HS6ST1_Heparan-sulfate 6-O-sulfotransferase 1
Q9ULB1_NRXN1_Neurexin-1				Q96L58_B3GALT6_Beta-1,3-galactosyltransferase 6		O60449_LY75_Lymphocyte antigen 75
Q9Y4C5_CHST2_Carbohydrate sulfotransferase 2				Q99519_NEU1_Sialidase-1		O60487_MPZL2_Myelin protein zero-like protein 2
Q9Y5L3_ENTPD2_Ectonucleoside triphosphate diphosphohydrolase 2				Q99985_SEMA3C_Semaphorin-3C		O60568_PLOD3_Procollagen-lysine,2-oxoglutarate 5-dioxygenase 3
				Q9H156_SLITRK2_SLIT and NTRK-like protein 2		O60637_TSPAN3_Tetraspanin-3
				Q9H3T3_SEMA6B_Semaphorin-6B		O75054_IGSF3_Immunoglobulin superfamily member 3
				Q9H488_POFUT1_GDP-fucose protein O-fucosyltransferase 1		O75096_LRP4_Low-density lipoprotein receptor-related protein 4
				Q9H4F8_SMOC1_SPARC-related modular calcium-binding protein 1		O75326_SEMA7A_Semaphorin-7A
				Q9HBW1_LRRC4_Leucine-rich repeat-containing protein 4		O75503_CLN5_Ceroid-lipofuscinosis neuronal protein 5
				Q9HCK4_ROBO2_Roundabout homolog 2		O75629_CREG1_Protein CREG1
				Q9NPH3_IL1RAP_Interleukin-1 receptor accessory protein		O75718_CRTAP_Cartilage-associated protein
				Q9NQ84_GPRC5C_G-protein coupled receptor family C group 5 member C		O75752_B3GALNT1_UDP-GalNAc:beta-1,3-N-acetylgalactosaminyltransferase 1
				Q9NR99_MXRA5_Matrix-remodeling-associated protein 5		O75882_ATRN_Attractin
				Q9NTN9_SEMA4G_Semaphorin-4G		O75976_CPD_Carboxypeptidase D
				Q9NZU0_FLRT3_Leucine-rich repeat transmembrane protein FLRT3		O76082;Q9H015_SLC22A5;SLC22A4_Solute carrier family 22 member 5;Solute carrier family 22 member 4
				Q9P232_CNTN3_Contactin-3		O95297_MPZL1_Myelin protein zero-like protein 1
				Q9UBP4_DKK3_Dickkopf-related protein 3		O95427_PIGN_GPI ethanolamine phosphate transferase 1
				Q9UQB3_CTNND2_Catenin delta-2		O95461_LARGE_Glycosyltransferase-like protein LARGE1
				Q9Y2G1_MYRF_Myelin regulatory factor		P00533_EGFR_Epidermal growth factor receptor
				Q9Y5F9_PCDHGB6_Protocadherin gamma-B6		P00724_SUC2_Invertase 2
				Q9Y5I2_PCDHA10_Protocadherin alpha-10		P01033_TIMP1_Metalloproteinase inhibitor 1
				Q9Y6N8_CDH10_Cadherin-10		P01137_TGFB1_Transforming growth factor beta-1;Latency-associated peptide
				P58397_ADAMTS12_A disintegrin and metalloproteinase with thrombospondin motifs 12		P01861_IGHG4_Ig gamma-4 chain C region
				O75356_ENTPD5_Ectonucleoside triphosphate diphosphohydrolase 5		P10316;P01892_HLA-A_HLA class I histocompatibility antigen, A-69 alpha chain;HLA class I histocompatibility antigen, A-2 alpha chain
				O76024_WFS1_Wolframin		P02452_COL1A1_Collagen alpha-1(I) chain
				P00734_F2_Prothrombin;Activation peptide fragment 1;Activation peptide fragment 2;Thrombin light chain;Thrombin heavy chain		P04062_GBA_Glucosylceramidase
				P01011_SERPINA3_Alpha-1-antichymotrypsin;Alpha-1-antichymotrypsin His-Pro-less		P04156_PRNP_Major prion protein
				P28827_PTPRM_Receptor-type tyrosine-protein phosphatase mu		P30685;Q07000;P04222_HLA-B;HLA-C_HLA class I histocompatibility antigen, B-35 alpha chain;HLA class I histocompatibility antigen, Cw-15 alpha chain;HLA class I histocompatibility antigen, Cw-3 alpha chain
				P48357_LEPR_Leptin receptor		P16188;P04439_HLA-A_HLA class I histocompatibility antigen, A-30 alpha chain;HLA class I histocompatibility antigen, A-3 alpha chain
				P60709_ACTB_Actin, cytoplasmic 1;Actin, cytoplasmic 1, N-terminally processed		P05026_ATP1B1_Sodium/potassium-transporting ATPase subunit beta-1
				Q08334_IL10RB_Interleukin-10 receptor subunit beta		P05154_SERPINA5_Plasma serine protease inhibitor
				Q14643_ITPR1_Inositol 1,4,5-trisphosphate receptor type 1		P05155_SERPING1_Plasma protease C1 inhibitor
				Q504Y2_PKDCC_Protein kinase domain-containing protein, cytoplasmic		P05362_ICAM1_Intercellular adhesion molecule 1
				Q53RD9_FBLN7_Fibulin-7		P06213_INSR_Insulin receptor;Insulin receptor subunit alpha;Insulin receptor subunit beta
				Q5H8A4_PIGG_GPI ethanolamine phosphate transferase 2		P06756_ITGAV_Integrin alpha-V;Integrin alpha-V heavy chain;Integrin alpha-V light chain
				Q6NUS8_UGT3A1_UDP-glucuronosyltransferase 3A1		P07093_SERPINE2_Glia-derived nexin
				Q6UXM1_LRIG3_Leucine-rich repeats and immunoglobulin-like domains protein 3		P07339_CTSD_Cathepsin D;Cathepsin D light chain;Cathepsin D heavy chain
				Q6ZTQ4_CDHR3_Cadherin-related family member 3		P07711_CTSL1_Cathepsin L1;Cathepsin L1 heavy chain;Cathepsin L1 light chain
				Q7Z7N9_TMEM179B_Transmembrane protein 179B		P07858_CTSB_Cathepsin B;Cathepsin B light chain;Cathepsin B heavy chain
				Q86SR1_GALNT10_Polypeptide N-acetylgalactosaminyltransferase 10		P08174_CD55_Complement decay-accelerating factor
				Q86WK6_AMIGO1_Amphoterin-induced protein 1		P08195_SLC3A2_4F2 cell-surface antigen heavy chain
				Q8IWD5_MFSD6L_Major facilitator superfamily domain-containing protein 6-like		P08238;Q58FF7;P14625_HSP90AB1;HSP90AB3P;HSP90B1_Heat shock protein HSP 90-beta;Putative heat shock protein HSP 90-beta-3;Endoplasmin
				Q8NBI5_SLC43A3_Solute carrier family 43 member 3		P08648_ITGA5_Integrin alpha-5;Integrin alpha-5 heavy chain;Integrin alpha-5 light chain
				Q8NE01_CNNM3_Metal transporter CNNM3		P08962_CD63_CD63 antigen
				Q8WUT4_LRRN4_Leucine-rich repeat neuronal protein 4		P10909_CLU_Clusterin;Clusterin beta chain;Clusterin alpha chain
				Q92932_PTPRN2_Receptor-type tyrosine-protein phosphatase N2		P11047_LAMC1_Laminin subunit gamma-1
				Q9BXX0_EMILIN2_EMILIN-2		P11117_ACP2_Lysosomal acid phosphatase
				Q9BYH1_SEZ6L_Seizure 6-like protein		P11279_LAMP1_Lysosome-associated membrane glycoprotein 1
				Q9HC56_PCDH9_Protocadherin-9		P11717_IGF2R_Cation-independent mannose-6-phosphate receptor
				Q9NY72_SCN3B_Sodium channel subunit beta-3		P12109_COL6A1_Collagen alpha-1(VI) chain
				Q9UHC9_NPC1L1_Niemann-Pick C1-like protein 1		P13473_LAMP2_Lysosome-associated membrane glycoprotein 2
				Q9Y5E4_PCDHB5_Protocadherin beta-5		P13497_BMP1_Bone morphogenetic protein 1
				Q9Y5H9_PCDHA2_Protocadherin alpha-2		P13611_VCAN_Versican core protein
				Q9Y5X9_LIPG_Endothelial lipase		P13674_P4HA1_Prolyl 4-hydroxylase subunit alpha-1
						P13726_F3_Tissue factor
						P14625_HSP90B1_Endoplasmin
						P14625;Q58FF3_HSP90B1;HSP90B2P_Endoplasmin;Putative endoplasmin-like protein
						P14672_SLC2A4_Solute carrier family 2, facilitated glucose transporter member 4
						P15144_ANPEP_Aminopeptidase N
						P15151_PVR_Poliovirus receptor
						P15848_ARSB_Arylsulfatase B
						P16444_DPEP1_Dipeptidase 1
						P17050_NAGA_Alpha-N-acetylgalactosaminidase
						P17301_ITGA2_Integrin alpha-2
						P18075_BMP7_Bone morphogenetic protein 7
						P18433_PTPRA_Receptor-type tyrosine-protein phosphatase alpha
						P18850_ATF6_Cyclic AMP-dependent transcription factor ATF-6 alpha;Processed cyclic AMP-dependent transcription factor ATF-6 alpha
						P19022_CDH2_Cadherin-2
						P19256_CD58_Lymphocyte function-associated antigen 3
						P19440_GGT1_Gamma-glutamyltranspeptidase 1;Gamma-glutamyltranspeptidase 1 heavy chain;Gamma-glutamyltranspeptidase 1 light chain
						P19440;Q14390;Q9BX51_GGT1;GGTLC2;GGTLC1_Gamma-glutamyltranspeptidase 1;Gamma-glutamyltranspeptidase 1 heavy chain;Gamma-glutamyltranspeptidase 1 light chain;Gamma-glutamyltransferase light chain 2;Gamma-glutamyltransferase light chain 1
						P20645_M6PR_Cation-dependent mannose-6-phosphate receptor
						P20908_COL5A1_Collagen alpha-1(V) chain
						P20933_AGA_N(4)-(beta-N-acetylglucosaminyl)-L-asparaginase;Glycosylasparaginase alpha chain;Glycosylasparaginase beta chain
						P21810_BGN_Biglycan
						P21860_ERBB3_Receptor tyrosine-protein kinase erbB-3
						P22304_IDS_Iduronate 2-sulfatase;Iduronate 2-sulfatase 42 kDa chain;Iduronate 2-sulfatase 14 kDa chain
						P22413_ENPP1_Ectonucleotide pyrophosphatase/phosphodiesterase family member 1;Alkaline phosphodiesterase I;Nucleotide pyrophosphatase
						P23229_ITGA6_Integrin alpha-6;Integrin alpha-6 heavy chain;Integrin alpha-6 light chain
						P23284_PPIB_Peptidyl-prolyl cis-trans isomerase B
						P24394_IL4R_Interleukin-4 receptor subunit alpha;Soluble interleukin-4 receptor subunit alpha
						P25116_F2R_Proteinase-activated receptor 1
						P25391_LAMA1_Laminin subunit alpha-1
						P26006_ITGA3_Integrin alpha-3;Integrin alpha-3 heavy chain;Integrin alpha-3 light chain
						P27487_DPP4_Dipeptidyl peptidase 4;Dipeptidyl peptidase 4 membrane form;Dipeptidyl peptidase 4 soluble form
						P28472_GABRB3_Gamma-aminobutyric acid receptor subunit beta-3
						P30825_SLC7A1_High affinity cationic amino acid transporter 1
						P35442_THBS2_Thrombospondin-2
						P38435_GGCX_Vitamin K-dependent gamma-carboxylase
						P38571_LIPA_Lysosomal acid lipase/cholesteryl ester hydrolase
						P42658_DPP6_Dipeptidyl aminopeptidase-like protein 6
						P42702_LIFR_Leukemia inhibitory factor receptor
						P42892_ECE1_Endothelin-converting enzyme 1
						P48307_TFPI2_Tissue factor pathway inhibitor 2
						P48509_CD151_CD151 antigen
						P48723_HSPA13_Heat shock 70 kDa protein 13
						P49281_SLC11A2_Natural resistance-associated macrophage protein 2
						P49746_THBS3_Thrombospondin-3
						P50895_BCAM_Basal cell adhesion molecule
						P51654_GPC3_Glypican-3;Secreted glypican-3
						P51805_PLXNA3_Plexin-A3
						P52569_SLC7A2_Low affinity cationic amino acid transporter 2
						P52797_EFNA3_Ephrin-A3
						P52798_EFNA4_Ephrin-A4
						P52849_NDST2_Bifunctional heparan sulfate N-deacetylase/N-sulfotransferase 2;Heparan sulfate N-deacetylase 2;Heparan sulfate N-sulfotransferase 2
						P53801_PTTG1IP_Pituitary tumor-transforming gene 1 protein-interacting protein
						P54289_CACNA2D1_Voltage-dependent calcium channel subunit alpha-2/delta-1;Voltage-dependent calcium channel subunit alpha-2-1;Voltage-dependent calcium channel subunit delta-1
						P54709_ATP1B3_Sodium/potassium-transporting ATPase subunit beta-3
						P55058_PLTP_Phospholipid transfer protein
						P55083_MFAP4_Microfibril-associated glycoprotein 4
						P55268_LAMB2_Laminin subunit beta-2
						P56199_ITGA1_Integrin alpha-1
						Q5TFQ8;P78324_SIRPB1;SIRPA_Signal-regulatory protein beta-1 isoform 3;Tyrosine-protein phosphatase non-receptor type substrate 1
						P78504_JAG1_Protein jagged-1
						P78536_ADAM17_Disintegrin and metalloproteinase domain-containing protein 17
						P98164_LRP2_Low-density lipoprotein receptor-related protein 2
						Q01459_CTBS_Di-N-acetylchitobiase
						Q02083_NAAA_N-acylethanolamine-hydrolyzing acid amidase;N-acylethanolamine-hydrolyzing acid amidase subunit alpha;N-acylethanolamine-hydrolyzing acid amidase subunit beta
						Q02388_COL7A1_Collagen alpha-1(VII) chain
						Q03924_ZNF117_Zinc finger protein 117
						Q06418_TYRO3_Tyrosine-protein kinase receptor TYRO3
						Q08380_LGALS3BP_Galectin-3-binding protein
						Q08722_CD47_Leukocyte surface antigen CD47
						Q09328_MGAT5_Alpha-1,6-mannosylglycoprotein 6-beta-N-acetylglucosaminyltransferase A
						Q12770_SCAP_Sterol regulatory element-binding protein cleavage-activating protein
						Q12841_FSTL1_Follistatin-related protein 1
						Q12866_MERTK_Tyrosine-protein kinase Mer
						Q13308_PTK7_Inactive tyrosine-protein kinase 7
						Q13332_PTPRS_Receptor-type tyrosine-protein phosphatase S
						Q13433_SLC39A6_Zinc transporter ZIP6
						Q13449_LSAMP_Limbic system-associated membrane protein
						Q13641_TPBG_Trophoblast glycoprotein
						Q13740_ALCAM_CD166 antigen
						Q14108_SCARB2_Lysosome membrane protein 2
						Q14126_DSG2_Desmoglein-2
						Q14517_FAT1_Protocadherin Fat 1;Protocadherin Fat 1, nuclear form
						Q15223_PVRL1_Poliovirus receptor-related protein 1
						Q15262_PTPRK_Receptor-type tyrosine-protein phosphatase kappa
						Q15768_EFNB3_Ephrin-B3
						Q16394_EXT1_Exostosin-1
						Q16563_SYPL1_Synaptophysin-like protein 1
						Q16706_MAN2A1_Alpha-mannosidase 2
						Q16880_UGT8_2-hydroxyacylsphingosine 1-beta-galactosyltransferase
						Q2MV58_TCTN1_Tectonic-1
						Q32P28_LEPRE1_Prolyl 3-hydroxylase 1
						Q3MIR4_TMEM30B_Cell cycle control protein 50B
						Q4G148_GXYLT1_Glucoside xylosyltransferase 1
						Q5JRA6_MIA3_Melanoma inhibitory activity protein 3
						Q5NDL2_EOGT_EGF domain-specific O-linked N-acetylglucosamine transferase
						Q5T4D3_TMTC4_Transmembrane and TPR repeat-containing protein 4
						Q68CQ7_GLT8D1_Glycosyltransferase 8 domain-containing protein 1
						Q68CR1_SEL1L3_Protein sel-1 homolog 3
						Q6EMK4_VASN_Vasorin
						Q6NSJ0_KIAA1161_Uncharacterized family 31 glucosidase KIAA1161
						Q6P4Q7_CNNM4_Metal transporter CNNM4
						Q6PCB0_VWA1_von Willebrand factor A domain-containing protein 1
						Q6PCB8_EMB_Embigin
						Q6PKC3_TXNDC11_Thioredoxin domain-containing protein 11
						Q6UW63_KDELC1_KDEL motif-containing protein 1
						Q6UWL2_SUSD1_Sushi domain-containing protein 1
						Q6UWU2_GLB1L_Beta-galactosidase-1-like protein
						Q6UWY0_ARSK_Arylsulfatase K
						Q6UY14_ADAMTSL4_ADAMTS-like protein 4
						Q70SY1_CREB3L2_Cyclic AMP-responsive element-binding protein 3-like protein 2;Processed cyclic AMP-responsive element-binding protein 3-like protein 2
						Q75T13_PGAP1_GPI inositol-deacylase
						Q76KP1_B4GALNT4_N-acetyl-beta-glucosaminyl-glycoprotein 4-beta-N-acetylgalactosaminyltransferase 1
						Q7KYR7_BTN2A1_Butyrophilin subfamily 2 member A1
						Q7L0J3_SV2A_Synaptic vesicle glycoprotein 2A
						Q7L1S5_CHST9_Carbohydrate sulfotransferase 9
						Q7Z3C6_ATG9A_Autophagy-related protein 9A
						Q7Z4H8_KDELC2_KDEL motif-containing protein 2
						Q7Z7M0_MEGF8_Multiple epidermal growth factor-like domains protein 8
						Q86SQ4_GPR126_G-protein coupled receptor 126
						Q8IUX7_AEBP1_Adipocyte enhancer-binding protein 1
						Q8IV08_PLD3_Phospholipase D3
						Q8IW52_SLITRK4_SLIT and NTRK-like protein 4
						Q8IWF2_FOXRED2_FAD-dependent oxidoreductase domain-containing protein 2
						Q8IWK6_GPR125_Probable G-protein coupled receptor 125
						Q8IWU5_SULF2_Extracellular sulfatase Sulf-2
						Q8IY17_PNPLA6_Neuropathy target esterase
						Q8IYK4_COLGALT2_Procollagen galactosyltransferase 2
						Q8N0W4_NLGN4X_Neuroligin-4, X-linked
						Q8N441_FGFRL1_Fibroblast growth factor receptor-like 1
						Q8N608_DPP10_Inactive dipeptidyl peptidase 10
						Q8N6C5_IGSF1_Immunoglobulin superfamily member 1
						Q8N8Z6_DCBLD1_Discoidin, CUB and LCCL domain-containing protein 1
						Q8NAT1_GTDC2_Glycosyltransferase-like domain-containing protein 2
						Q8NBJ4_GOLM1_Golgi membrane protein 1
						Q8NBL1_POGLUT1_Protein O-glucosyltransferase 1
						Q8NBU5_ATAD1_ATPase family AAA domain-containing protein 1
						Q8NCC3_PLA2G15_Group XV phospholipase A2
						Q8NCH0_CHST14_Carbohydrate sulfotransferase 14
						Q8NFM7_IL17RD_Interleukin-17 receptor D
						Q8NFQ8_TOR1AIP2_Torsin-1A-interacting protein 2
						Q8NFZ8_CADM4_Cell adhesion molecule 4
						Q8NHP8_PLBD2_Putative phospholipase B-like 2;Putative phospholipase B-like 2 32 kDa form;Putative phospholipase B-like 2 45 kDa form
						Q8TCT8_SPPL2A_Signal peptide peptidase-like 2A
						Q8TE59_ADAMTS19_A disintegrin and metalloproteinase with thrombospondin motifs 19
						Q8TEM1_NUP210_Nuclear pore membrane glycoprotein 210
						Q8WWB7_C1orf85_Lysosomal protein NCU-G1
						Q8WXG9_GPR98_G-protein coupled receptor 98
						Q92186_ST8SIA2_Alpha-2,8-sialyltransferase 8B
						Q92542_NCSTN_Nicastrin
						Q92545_TMEM131_Transmembrane protein 131
						Q92626_PXDN_Peroxidasin homolog
						Q92820_GGH_Gamma-glutamyl hydrolase
						Q92854_SEMA4D_Semaphorin-4D
						Q92859_NEO1_Neogenin
						Q969P0_IGSF8_Immunoglobulin superfamily member 8
						Q96AE7_TTC17_Tetratricopeptide repeat protein 17
						Q96AQ6_PBXIP1_Pre-B-cell leukemia transcription factor-interacting protein 1
						Q96AY3_FKBP10_Peptidyl-prolyl cis-trans isomerase FKBP10
						Q96D15_RCN3_Reticulocalbin-3
						Q96FM1_PGAP3_Post-GPI attachment to proteins factor 3
						Q96GX1_TCTN2_Tectonic-2
						Q96HE7_ERO1L_ERO1-like protein alpha
						Q96J42_TXNDC15_Thioredoxin domain-containing protein 15
						Q96JJ7_TMX3_Protein disulfide-isomerase TMX3
						Q96JQ0_DCHS1_Protocadherin-16
						Q96NT5_SLC46A1_Proton-coupled folate transporter
						Q96P44_COL21A1_Collagen alpha-1(XXI) chain
						Q96PB1_CASD1_CAS1 domain-containing protein 1
						Q96QE2_SLC2A13_Proton myo-inositol cotransporter
						Q96RQ1_ERGIC2_Endoplasmic reticulum-Golgi intermediate compartment protein 2
						Q96T83_SLC9A7_Sodium/hydrogen exchanger 7
						Q99523_SORT1_Sortilin
						Q99538_LGMN_Legumain
						Q99571_P2RX4_P2X purinoceptor 4
						Q99574_SERPINI1_Neuroserpin
						Q99808_SLC29A1_Equilibrative nucleoside transporter 1
						Q99835_SMO_Smoothened homolog
						Q99941_ATF6B_Cyclic AMP-dependent transcription factor ATF-6 beta;Processed cyclic AMP-dependent transcription factor ATF-6 beta
						Q99999_GAL3ST1_Galactosylceramide sulfotransferase
						Q9BRN9_TM2D3_TM2 domain-containing protein 3
						Q9BU23_LMF2_Lipase maturation factor 2
						Q9BVA6_FICD_Adenosine monophosphate-protein transferase FICD
						Q9BVT8_TMUB1_Transmembrane and ubiquitin-like domain-containing protein 1
						Q9BX67_JAM3_Junctional adhesion molecule C
						Q9BX74_TM2D1_TM2 domain-containing protein 1
						Q9BY67_CADM1_Cell adhesion molecule 1
						Q9BZQ6_EDEM3_ER degradation-enhancing alpha-mannosidase-like protein 3
						Q9GZM5_YIPF3_Protein YIPF3;Protein YIPF3, 36 kDa form III
						Q9GZU1_MCOLN1_Mucolipin-1
						Q9H0X4_ITFG3_Protein ITFG3
						Q9H173_SIL1_Nucleotide exchange factor SIL1
						Q9H2E6_SEMA6A_Semaphorin-6A
						Q9H330_TMEM245_Transmembrane protein 245
						Q9H5V8_CDCP1_CUB domain-containing protein 1
						Q9H6L2_TMEM231_Transmembrane protein 231
						Q9H6X2_ANTXR1_Anthrax toxin receptor 1
						Q9HAR2_LPHN3_Latrophilin-3
						Q9HCB6_SPON1_Spondin-1
						Q9HCM3_KIAA1549_UPF0606 protein KIAA1549
						Q9HCU4_CELSR2_Cadherin EGF LAG seven-pass G-type receptor 2
						Q9NPR2_SEMA4B_Semaphorin-4B
						Q9NR23_GDF3_Growth/differentiation factor 3
						Q9NRA1_PDGFC_Platelet-derived growth factor C;Platelet-derived growth factor C, latent form;Platelet-derived growth factor C, receptor-binding form
						Q9NRN5_OLFML3_Olfactomedin-like protein 3
						Q9NU53_GINM1_Glycoprotein integral membrane protein 1
						Q9NUN5_LMBRD1_Probable lysosomal cobalamin transporter
						Q9NX62_IMPAD1_Inositol monophosphatase 3
						Q9NY35_CLDND1_Claudin domain-containing protein 1
						Q9NY47_CACNA2D2_Voltage-dependent calcium channel subunit alpha-2/delta-2;Voltage-dependent calcium channel subunit alpha-2-2;Voltage-dependent calcium channel subunit delta-2
						Q9NYQ6_CELSR1_Cadherin EGF LAG seven-pass G-type receptor 1
						Q9NYU2_UGGT1_UDP-glucose:glycoprotein glucosyltransferase 1
						Q9NZC3_GDE1_Glycerophosphodiester phosphodiesterase 1
						Q9NZP8_C1RL_Complement C1r subcomponent-like protein
						Q9P273_TENM3_Teneurin-3
						Q9P2B2_PTGFRN_Prostaglandin F2 receptor negative regulator
						Q9P2C4_TMEM181_Transmembrane protein 181
						Q9P2E5_CHPF2_Chondroitin sulfate glucuronyltransferase
						Q9P2J2_IGSF9_Protein turtle homolog A
						Q9UBG0_MRC2_C-type mannose receptor 2
						Q9UBS9_SUCO_SUN domain-containing ossification factor
						Q9UBV2_SEL1L_Protein sel-1 homolog 1
						Q9UHN6_TMEM2_Transmembrane protein 2
						Q9UIQ6_LNPEP_Leucyl-cystinyl aminopeptidase;Leucyl-cystinyl aminopeptidase, pregnancy serum form
						Q9UIW2_PLXNA1_Plexin-A1
						Q9UJA9_ENPP5_Ectonucleotide pyrophosphatase/phosphodiesterase family member 5
						Q9UJJ9_GNPTG_N-acetylglucosamine-1-phosphotransferase subunit gamma
						Q9UKY4_POMT2_Protein O-mannosyl-transferase 2
						Q9ULI3_HEG1_Protein HEG homolog 1
						Q9UN71;Q9Y5G3;Q9Y5G2;Q9Y5F8;Q9Y5G0_PCDHGB4;PCDHGB1;PCDHGB2;PCDHGB7;PCDHGB5_Protocadherin gamma-B4;Protocadherin gamma-B1;Protocadherin gamma-B2;Protocadherin gamma-B7;Protocadherin gamma-B5
						Q9UN71_PCDHGB4_Protocadherin gamma-B4
						Q9UN75_PCDHA12_Protocadherin alpha-12
						Q9UNW1_MINPP1_Multiple inositol polyphosphate phosphatase 1
						Q9Y251_HPSE_Heparanase;Heparanase 8 kDa subunit;Heparanase 50 kDa subunit
						Q9Y2E5_MAN2B2_Epididymis-specific alpha-mannosidase
						Q9Y4L1_HYOU1_Hypoxia up-regulated protein 1
						Q9Y5Y6_ST14_Suppressor of tumorigenicity 14 protein
						Q9Y5Z6_B3GALT1_Beta-1,3-galactosyltransferase 1
						Q9Y6M7_SLC4A7_Sodium bicarbonate cotransporter 3
						O00468_AGRN_Agrin;Agrin N-terminal 110 kDa subunit;Agrin C-terminal 110 kDa subunit;Agrin C-terminal 90 kDa fragment;Agrin C-terminal 22 kDa fragment
						O14773_TPP1_Tripeptidyl-peptidase 1
						O43657_TSPAN6_Tetraspanin-6
						O43852_CALU_Calumenin
						O60911_CTSL2_Cathepsin L2
						O95302_FKBP9_Peptidyl-prolyl cis-trans isomerase FKBP9
						O95897_OLFM2_Noelin-2
						P02751_FN1_Fibronectin;Anastellin;Ugl-Y1;Ugl-Y2;Ugl-Y3
						P02786_TFRC_Transferrin receptor protein 1;Transferrin receptor protein 1, serum form
						P04233_CD74_HLA class II histocompatibility antigen gamma chain
						P04843_RPN1_Dolichyl-diphosphooligosaccharide--protein glycosyltransferase subunit 1
						P06280_GLA_Alpha-galactosidase A
						P07602_PSAP_Proactivator polypeptide;Saposin-A;Saposin-B-Val;Saposin-B;Saposin-C;Saposin-D
						P07686_HEXB_Beta-hexosaminidase subunit beta;Beta-hexosaminidase subunit beta chain B;Beta-hexosaminidase subunit beta chain A
						P07942_LAMB1_Laminin subunit beta-1
						P07996_THBS1_Thrombospondin-1
						P08069_IGF1R_Insulin-like growth factor 1 receptor;Insulin-like growth factor 1 receptor alpha chain;Insulin-like growth factor 1 receptor beta chain
						P08236_GUSB_Beta-glucuronidase
						P10253_GAA_Lysosomal alpha-glucosidase;76 kDa lysosomal alpha-glucosidase;70 kDa lysosomal alpha-glucosidase
						P10586_PTPRF_Receptor-type tyrosine-protein phosphatase F
						P10619_CTSA_Lysosomal protective protein;Lysosomal protective protein 32 kDa chain;Lysosomal protective protein 20 kDa chain
						P11166_SLC2A1_Solute carrier family 2, facilitated glucose transporter member 1
						P14384_CPM_Carboxypeptidase M
						P15586_GNS_N-acetylglucosamine-6-sulfatase
						P16278_GLB1_Beta-galactosidase
						P16870_CPE_Carboxypeptidase E
						P22223_CDH3_Cadherin-3
						P28799_GRN_Granulins;Acrogranin;Paragranulin;Granulin-1;Granulin-2;Granulin-3;Granulin-4;Granulin-5;Granulin-6;Granulin-7
						Q29865;P30504;P10321_HLA-C_HLA class I histocompatibility antigen, Cw-18 alpha chain;HLA class I histocompatibility antigen, Cw-4 alpha chain;HLA class I histocompatibility antigen, Cw-7 alpha chain
						P30533_LRPAP1_Alpha-2-macroglobulin receptor-associated protein
						P35475_IDUA_Alpha-L-iduronidase
						P35613_BSG_Basigin
						P36955_SERPINF1_Pigment epithelium-derived factor
						P41217_CD200_OX-2 membrane glycoprotein
						P43251_BTD_Biotinidase
						P43307_SSR1_Translocon-associated protein subunit alpha
						P43308_SSR2_Translocon-associated protein subunit beta
						P50897_PPT1_Palmitoyl-protein thioesterase 1
						P51688_SGSH_N-sulphoglucosamine sulphohydrolase
						P51690_ARSE_Arylsulfatase E
						P52803_EFNA5_Ephrin-A5
						P53634_CTSC_Dipeptidyl peptidase 1;Dipeptidyl peptidase 1 exclusion domain chain;Dipeptidyl peptidase 1 heavy chain;Dipeptidyl peptidase 1 light chain
						P54802_NAGLU_Alpha-N-acetylglucosaminidase;Alpha-N-acetylglucosaminidase 82 kDa form;Alpha-N-acetylglucosaminidase 77 kDa form
						P61916_NPC2_Epididymal secretory protein E1
						Q15155;P69849;Q5JPE7_NOMO1;NOMO3;NOMO2_Nodal modulator 1;Nodal modulator 3;Nodal modulator 2
						P98160_HSPG2_Basement membrane-specific heparan sulfate proteoglycan core protein;Endorepellin;LG3 peptide
						Q02487_DSC2_Desmocollin-2
						Q02809_PLOD1_Procollagen-lysine,2-oxoglutarate 5-dioxygenase 1
						Q06481_APLP2_Amyloid-like protein 2
						Q08431_MFGE8_Lactadherin;Lactadherin short form;Medin
						Q12797_ASPH_Aspartyl/asparaginyl beta-hydroxylase
						Q12907_LMAN2_Vesicular integral-membrane protein VIP36
						Q13510_ASAH1_Acid ceramidase;Acid ceramidase subunit alpha;Acid ceramidase subunit beta
						Q13586_STIM1_Stromal interaction molecule 1
						Q14435_GALNT3_Polypeptide N-acetylgalactosaminyltransferase 3
						Q14766_LTBP1_Latent-transforming growth factor beta-binding protein 1
						Q15165_PON2_Serum paraoxonase/arylesterase 2
						Q15293_RCN1_Reticulocalbin-1
						Q15417_CNN3_Calponin-3
						Q495W5_FUT11_Alpha-(1,3)-fucosyltransferase 11
						Q4ZIN3_TMEM259_Membralin
						Q5JS37_NHLRC3_NHL repeat-containing protein 3
						Q5SZK8_FREM2_FRAS1-related extracellular matrix protein 2
						Q5UCC4_EMC10_ER membrane protein complex subunit 10
						Q5VW38_GPR107_Protein GPR107
						Q5ZPR3_CD276_CD276 antigen
						Q6P3R8_NEK5_Serine/threonine-protein kinase Nek5
						Q6P4A8_PLBD1_Phospholipase B-like 1
						Q6UXD5_SEZ6L2_Seizure 6-like protein 2
						Q6ZMG9_CERS6_Ceramide synthase 6
						Q6ZXV5_TMTC3_Transmembrane and TPR repeat-containing protein 3
						Q7LGA3_HS2ST1_Heparan sulfate 2-O-sulfotransferase 1
						Q7Z2K6_ERMP1_Endoplasmic reticulum metallopeptidase 1
						Q7Z7H5_TMED4_Transmembrane emp24 domain-containing protein 4
						Q86YB8_ERO1LB_ERO1-like protein beta
						Q8IWA5_SLC44A2_Choline transporter-like protein 2
						Q8IZA0_KIAA0319L_Dyslexia-associated protein KIAA0319-like protein
						Q8N766_EMC1_ER membrane protein complex subunit 1
						Q8NBJ5_COLGALT1_Procollagen galactosyltransferase 1
						Q8NBK3_SUMF1_Sulfatase-modifying factor 1
						Q8NBN3_TMEM87A_Transmembrane protein 87A
						Q92484_SMPDL3A_Acid sphingomyelinase-like phosphodiesterase 3a
						Q92485_SMPDL3B_Acid sphingomyelinase-like phosphodiesterase 3b
						Q92791_LEPREL4_Synaptonemal complex protein SC65
						Q969V3_NCLN_Nicalin
						Q96G23_CERS2_Ceramide synthase 2
						Q96J84_KIRREL_Kin of IRRE-like protein 1
						Q96KA5_CLPTM1L_Cleft lip and palate transmembrane protein 1-like protein
						Q99715_COL12A1_Collagen alpha-1(XII) chain
						Q9BT09_CNPY3_Protein canopy homolog 3
						Q9BVK6_TMED9_Transmembrane emp24 domain-containing protein 9
						Q9C0H2_TTYH3_Protein tweety homolog 3
						Q9H0V9_LMAN2L_VIP36-like protein
						Q9H3G5_CPVL_Probable serine carboxypeptidase CPVL
						Q9HAT2_SIAE_Sialate O-acetylesterase
						Q9HD45_TM9SF3_Transmembrane 9 superfamily member 3
						Q9HDC9_APMAP_Adipocyte plasma membrane-associated protein
						Q9NUM4_TMEM106B_Transmembrane protein 106B
						Q9NV96_TMEM30A_Cell cycle control protein 50A
						Q9NXH8_TOR4A_Torsin-4A
						Q9UH99_SUN2_SUN domain-containing protein 2
						Q9UHG3_PCYOX1_Prenylcysteine oxidase 1
						Q9UHL4_DPP7_Dipeptidyl peptidase 2
						Q9UKP4_ADAMTS7_A disintegrin and metalloproteinase with thrombospondin motifs 7
						Q9UKU9_ANGPTL2_Angiopoietin-related protein 2
						Q9Y2G5_POFUT2_GDP-fucose protein O-fucosyltransferase 2
						Q9Y487_ATP6V0A2_V-type proton ATPase 116 kDa subunit a isoform 2
						Q9Y5E4;Q9NRJ7;Q9Y5E6;Q9Y5F2;Q9Y5E1;Q9Y5E9;Q9Y5E7;Q9UN66;Q96TA0;Q9Y5E8;Q9UN67_PCDHB5;PCDHB16;PCDHB3;PCDHB11;PCDHB9;PCDHB14;PCDHB2;PCDHB8;PCDHB18;PCDHB15;PCDHB10_Protocadherin beta-5;Protocadherin beta-16;Protocadherin beta-3;Protocadherin beta-11;Protocadherin beta-9;Protocadherin beta-14;Protocadherin beta-2;Protocadherin beta-8;Putative protocadherin beta-18;Protocadherin beta-15;Protocadherin b…
						Q9Y624_F11R_Junctional adhesion molecule A
						Q9Y639_NPTN_Neuroplastin
						Q9Y680_FKBP7_Peptidyl-prolyl cis-trans isomerase FKBP7
						O15354_GPR37_Probable G-protein coupled receptor 37
						O43286_B4GALT5_Beta-1,4-galactosyltransferase 5
						O43688_PPAP2C_Lipid phosphate phosphohydrolase 2
						O75094_SLIT3_Slit homolog 3 protein
						O75509_TNFRSF21_Tumor necrosis factor receptor superfamily member 21
						P01130_LDLR_Low-density lipoprotein receptor
						P12821_ACE_Angiotensin-converting enzyme;Angiotensin-converting enzyme, soluble form
						P15529_CD46_Membrane cofactor protein
						P15907_ST6GAL1_Beta-galactoside alpha-2,6-sialyltransferase 1
						P40189_IL6ST_Interleukin-6 receptor subunit beta
						P43003_SLC1A3_Excitatory amino acid transporter 1
						P49641_MAN2A2_Alpha-mannosidase 2x
						P53794_SLC5A3_Sodium/myo-inositol cotransporter
						P58166_INHBE_Inhibin beta E chain
						Q5VTE0;P68104_EEF1A1P5;EEF1A1_Putative elongation factor 1-alpha-like 3;Elongation factor 1-alpha 1
						P78310_CXADR_Coxsackievirus and adenovirus receptor
						P78357_CNTNAP1_Contactin-associated protein 1
						P98172_EFNB1_Ephrin-B1
						Q11206_ST3GAL4_CMP-N-acetylneuraminate-beta-galactosamide-alpha-2,3-sialyltransferase 4
						Q12860_CNTN1_Contactin-1
						Q13454_TUSC3_Tumor suppressor candidate 3
						Q13822_ENPP2_Ectonucleotide pyrophosphatase/phosphodiesterase family member 2
						Q14703_MBTPS1_Membrane-bound transcription factor site-1 protease
						Q15198_PDGFRL_Platelet-derived growth factor receptor-like protein
						Q3ZCQ3_FAM174B_Membrane protein FAM174B
						Q68BL7_OLFML2A_Olfactomedin-like protein 2A
						Q6IS24_WBSCR17_Putative polypeptide N-acetylgalactosaminyltransferase-like protein 3
						Q6P9F7_LRRC8B_Leucine-rich repeat-containing protein 8B
						Q70UQ0_IKBIP_Inhibitor of nuclear factor kappa-B kinase-interacting protein
						Q75N90_FBN3_Fibrillin-3
						Q8IVL5_LEPREL1_Prolyl 3-hydroxylase 2
						Q8IWB1_ITPRIP_Inositol 1,4,5-trisphosphate receptor-interacting protein
						Q8NET6_CHST13_Carbohydrate sulfotransferase 13
						Q8TC12_RDH11_Retinol dehydrogenase 11
						Q8TCJ2_STT3B_Dolichyl-diphosphooligosaccharide--protein glycosyltransferase subunit STT3B
						Q8TCT7_SPPL2B_Signal peptide peptidase-like 2B
						Q92508_PIEZO1_Piezo-type mechanosensitive ion channel component 1
						Q99988_GDF15_Growth/differentiation factor 15
						Q9H0U3_MAGT1_Magnesium transporter protein 1
						Q9H741_C12orf49_UPF0454 protein C12orf49
						Q9NZ08_ERAP1_Endoplasmic reticulum aminopeptidase 1
						Q9P0T7_TMEM9_Transmembrane protein 9
						Q9UBR2_CTSZ_Cathepsin Z
						Q9UBX8_B4GALT6_Beta-1,4-galactosyltransferase 6;Glucosylceramide beta-1,4-galactosyltransferase
						Q9UJ14_GGT7_Gamma-glutamyltransferase 7;Gamma-glutamyltransferase 7 heavy chain;Gamma-glutamyltransferase 7 light chain
						Q9UL01_DSE_Dermatan-sulfate epimerase
						Q9UN70_PCDHGC3_Protocadherin gamma-C3
						Q9UN73;Q9UN74;Q9UN72;Q9Y5I3;Q9Y5H9_PCDHA6;PCDHA4;PCDHA7;PCDHA1;PCDHA2_Protocadherin alpha-6;Protocadherin alpha-4;Protocadherin alpha-7;Protocadherin alpha-1;Protocadherin alpha-2
						Q9Y5F8_PCDHGB7_Protocadherin gamma-B7
						A2VDJ0_KIAA0922_Transmembrane protein 131-like
						Q13753_LAMC2_Laminin subunit gamma-2
						O95813_CER1_Cerberus
						Q969N2_PIGT_GPI transamidase component PIG-T
						P15309_ACPP_Prostatic acid phosphatase;PAPf39
						P16422_EPCAM_Epithelial cell adhesion molecule
						O75610;O00292_LEFTY1;LEFTY2_Left-right determination factor 1;Left-right determination factor 2
						O14524_TMEM194A_Transmembrane protein 194A
						O15321_TM9SF1_Transmembrane 9 superfamily member 1
						O15342_ATP6V0E1_V-type proton ATPase subunit e 1
						O15393_TMPRSS2_Transmembrane protease serine 2;Transmembrane protease serine 2 non-catalytic chain;Transmembrane protease serine 2 catalytic chain
						O43155_FLRT2_Leucine-rich repeat transmembrane protein FLRT2
						O43529_CHST10_Carbohydrate sulfotransferase 10
						O60245_PCDH7_Protocadherin-7
						O60603_TLR2_Toll-like receptor 2
						O75129_ASTN2_Astrotactin-2
						O75197_LRP5_Low-density lipoprotein receptor-related protein 5
						O94856_NFASC_Neurofascin
						O95477_ABCA1_ATP-binding cassette sub-family A member 1
						O95479_H6PD_GDH/6PGL endoplasmic bifunctional protein;Glucose 1-dehydrogenase;6-phosphogluconolactonase
						P01009_SERPINA1_Alpha-1-antitrypsin;Short peptide from AAT
						P30480;P30460;P01889;Q31610;P30486;Q04826_HLA-B_HLA class I histocompatibility antigen, B-42 alpha chain;HLA class I histocompatibility antigen, B-8 alpha chain;HLA class I histocompatibility antigen, B-7 alpha chain;HLA class I histocompatibility antigen, B-81 alpha chain;HLA class I histocompatibility antigen, B-48 alpha chain;HLA class I histocompatibility antigen, B-40 alpha chain
						P10646_TFPI_Tissue factor pathway inhibitor
						P13591_NCAM1_Neural cell adhesion molecule 1
						P15328_FOLR1_Folate receptor alpha
						P17936_IGFBP3_Insulin-like growth factor-binding protein 3
						P22455_FGFR4_Fibroblast growth factor receptor 4
						P29323_EPHB2_Ephrin type-B receptor 2
						P35555;P35556;Q75N90_FBN1;FBN2;FBN3_Fibrillin-1;Fibrillin-2;Fibrillin-3
						P35555_FBN1_Fibrillin-1
						P51788_CLCN2_Chloride channel protein 2
						P54803_GALC_Galactocerebrosidase
						P55287_CDH11_Cadherin-11
						P61550__HERV-T_19q13.11 provirus ancestral Env polyprotein;Surface protein;Transmembrane protein
						P62937_PPIA_Peptidyl-prolyl cis-trans isomerase A;Peptidyl-prolyl cis-trans isomerase A, N-terminally processed
						Q02742_GCNT1_Beta-1,3-galactosyl-O-glycosyl-glycoprotein beta-1,6-N-acetylglucosaminyltransferase
						Q06828_FMOD_Fibromodulin
						Q12891_HYAL2_Hyaluronidase-2
						Q13443_ADAM9_Disintegrin and metalloproteinase domain-containing protein 9
						Q14112_NID2_Nidogen-2
						Q24JP5_TMEM132A_Transmembrane protein 132A
						Q562R1_ACTBL2_Beta-actin-like protein 2
						Q58EX2_SDK2_Protein sidekick-2
						Q5BKX6_SLC45A4_Solute carrier family 45 member 4
						Q5VUB5_FAM171A1_Protein FAM171A1
						Q68CP4_HGSNAT_Heparan-alpha-glucosaminide N-acetyltransferase
						Q6N022_TENM4_Teneurin-4
						Q6PIU2_NCEH1_Neutral cholesterol ester hydrolase 1
						Q8IVU1_IGDCC3_Immunoglobulin superfamily DCC subclass member 3
						Q8IWT6_LRRC8A_Leucine-rich repeat-containing protein 8A
						Q8IZP9_GPR64_G-protein coupled receptor 64
						Q8IZY2_ABCA7_ATP-binding cassette sub-family A member 7
						Q8N126_CADM3_Cell adhesion molecule 3
						Q8N3J6_CADM2_Cell adhesion molecule 2
						Q8N697_SLC15A4_Solute carrier family 15 member 4
						Q8TDY8_IGDCC4_Immunoglobulin superfamily DCC subclass member 4
						Q8TE57_ADAMTS16_A disintegrin and metalloproteinase with thrombospondin motifs 16
						Q8WVQ1_CANT1_Soluble calcium-activated nucleotidase 1
						Q8WWI5_SLC44A1_Choline transporter-like protein 1
						Q93050_ATP6V0A1_V-type proton ATPase 116 kDa subunit a isoform 1
						Q9BQS7_HEPH_Hephaestin
						Q9BXP2_SLC12A9_Solute carrier family 12 member 9
						Q9H9S5_FKRP_Fukutin-related protein
						Q9HCN3_TMEM8A_Transmembrane protein 8A
						Q9NWM8_FKBP14_Peptidyl-prolyl cis-trans isomerase FKBP14
						Q9NYU1_UGGT2_UDP-glucose:glycoprotein glucosyltransferase 2
						Q9NZJ5_EIF2AK3_Eukaryotic translation initiation factor 2-alpha kinase 3
						Q9P2K2_TXNDC16_Thioredoxin domain-containing protein 16
						Q9UMR5_PPT2_Lysosomal thioesterase PPT2
						Q9UN74_PCDHA4_Protocadherin alpha-4
						Q9UQ53_MGAT4B_Alpha-1,3-mannosyl-glycoprotein 4-beta-N-acetylglucosaminyltransferase B
						Q9Y227_ENTPD4_Ectonucleoside triphosphate diphosphohydrolase 4
						Q9Y274_ST3GAL6_Type 2 lactosamine alpha-2,3-sialyltransferase
						Q9Y646_CPQ_Carboxypeptidase Q
						Q9Y6A1_POMT1_Protein O-mannosyl-transferase 1
						Q9Y6N7_ROBO1_Roundabout homolog 1
						A6NGN9_IGLON5_IgLON family member 5
						O43173_ST8SIA3_Sia-alpha-2,3-Gal-beta-1,4-GlcNAc-R:alpha 2,8-sialyltransferase
						O75355_ENTPD3_Ectonucleoside triphosphate diphosphohydrolase 3
						O75954_TSPAN9_Tetraspanin-9
						O95754_SEMA4F_Semaphorin-4F
						P05997_COL5A2_Collagen alpha-2(V) chain
						P08123_COL1A2_Collagen alpha-2(I) chain
						P46977_STT3A_Dolichyl-diphosphooligosaccharide--protein glycosyltransferase subunit STT3A
						P54760_EPHB4_Ephrin type-B receptor 4
						Q01973_ROR1_Tyrosine-protein kinase transmembrane receptor ROR1
						Q10469_MGAT2_Alpha-1,6-mannosyl-glycoprotein 2-beta-N-acetylglucosaminyltransferase
						Q13705_ACVR2B_Activin receptor type-2B
						Q6NUS6_TCTN3_Tectonic-3
						Q6UWB1_IL27RA_Interleukin-27 receptor subunit alpha
						Q6V0I7_FAT4_Protocadherin Fat 4
						Q7Z388_DPY19L4_Probable C-mannosyltransferase DPY19L4
						Q8IZ52_CHPF_Chondroitin sulfate synthase 2
						Q96F46_IL17RA_Interleukin-17 receptor A
						Q96SM3_CPXM1_Probable carboxypeptidase X1
						Q9NQZ7_ENTPD7_Ectonucleoside triphosphate diphosphohydrolase 7
						Q9Y2U8_LEMD3_Inner nuclear membrane protein Man1
						Q9Y561_LRP12_Low-density lipoprotein receptor-related protein 12
