# Supplementary material for: Glycoprotein 2 is a specific cell surface marker of human pancreatic progenitors
Source: Nat Commun. 2017 Aug 24;8:331. doi: 10.1038/s41467-017-00561-0 (PMC5569081; doi:10.1038/s41467-017-00561-0)
Supplement: Supplementary file 12 — Supplementary Data 11 [file 41467_2017_561_MOESM12_ESM.xlsx]

## Sheet: Supplementary Data
Supplementary Data 11. UniProt mapping of MPC-specific genes to their translated proteins, including specification of N-glycosylated state, subcellular localization, and presence in clusters 2, 4 or 5
Gene ID	GENECARDS	UNIPROTKB	REVIEWED	GO	KEYWORDS	uniprot.pid	go.cc	subcellular.location	N-glycosylated	subcell.local.cell.membrane	subcell.local.cell.surface	subcell.local.plasma	subcell.membrane.protein	Presence in cluster 2,4,5
INS-IGF2	INS-IGF2	F8WCM5	reviewed	extracellular region [GO:0005576]	Alternative splicing; Complete proteome; Reference proteome	F8WCM5	extracellular region [GO:0005576]		FALSE	FALSE	FALSE	FALSE	FALSE	FALSE
PDX1	PDX1	P52945	reviewed	cytosol [GO:0005829]; nuclear speck [GO:0016607]; chromatin binding [GO:0003682]; core promoter sequence-specific DNA binding [GO:0001046]; RNA polymerase II core promoter proximal region sequence-specific DNA binding [GO:0000978]; transcription factor activity, RNA polymerase II distal enhancer sequence-specific binding [GO:0003705]; transcription factor activity, sequence-specific DNA binding […	Activator; Complete proteome; Cytoplasm; DNA-binding; Developmental protein; Diabetes mellitus; Disease mutation; Homeobox; Nucleus; Phosphoprotein; Polymorphism; Reference proteome; Transcription; Transcription regulation	P52945	cytosol [GO:0005829]; nuclear speck [GO:0016607]	SUBCELLULAR LOCATION: Nucleus. Cytoplasm, cytosol {ECO:0000250}.	FALSE	FALSE	FALSE	FALSE	FALSE	FALSE
MNX1	MNX1	P50219	reviewed	cytoplasm [GO:0005737]; nucleolus [GO:0005730]; nucleus [GO:0005634]; sequence-specific DNA binding [GO:0043565]; transcription factor activity, sequence-specific DNA binding [GO:0003700]; anatomical structure morphogenesis [GO:0009653]; endocrine pancreas development [GO:0031018]; humoral immune response [GO:0006959]; neuron projection morphogenesis [GO:0048812]; regulation of transcription from…	Acetylation; Alternative splicing; Complete proteome; DNA-binding; Disease mutation; Homeobox; Nucleus; Reference proteome; Transcription; Transcription regulation	P50219	nucleus [GO:0005634]	SUBCELLULAR LOCATION: Nucleus.	FALSE	FALSE	FALSE	FALSE	FALSE	FALSE
CPA2	CPA2	P48052	reviewed	extracellular region [GO:0005576]; extracellular space [GO:0005615]; vacuole [GO:0005773]; carboxypeptidase activity [GO:0004180]; metallocarboxypeptidase activity [GO:0004181]; zinc ion binding [GO:0008270]; protein catabolic process in the vacuole [GO:0007039]	3D-structure; Carboxypeptidase; Complete proteome; Direct protein sequencing; Disulfide bond; Hydrolase; Metal-binding; Metalloprotease; Polymorphism; Protease; Reference proteome; Secreted; Signal; Zinc; Zymogen	P48052	extracellular region [GO:0005576]; vacuole [GO:0005773]	SUBCELLULAR LOCATION: Secreted.	FALSE	FALSE	FALSE	FALSE	FALSE	FALSE
PTF1A	PTF1A	Q7RTS3	reviewed	cytoplasm [GO:0005737]; nucleus [GO:0005634]; transcription factor complex [GO:0005667]; chromatin binding [GO:0003682]; DNA binding [GO:0003677]; E-box binding [GO:0070888]; RNA polymerase II distal enhancer sequence-specific DNA binding [GO:0000980]; transcriptional activator activity, RNA polymerase II core promoter proximal region sequence-specific binding [GO:0001077]; amacrine cell differen…	Complete proteome; Cytoplasm; DNA-binding; Developmental protein; Diabetes mellitus; Differentiation; Neurogenesis; Nucleus; Polymorphism; Reference proteome; Transcription; Transcription regulation	Q7RTS3	cytoplasm [GO:0005737]; nucleus [GO:0005634]; transcription factor complex [GO:0005667]	SUBCELLULAR LOCATION: Nucleus {ECO:0000255|PROSITE-ProRule:PRU00981}. Cytoplasm {ECO:0000250}. Note=In chronic pancreatitis associated with pancreas cancer preferentially accumulates in the cytoplasm of acinar/ductular complexes. In the cytoplasm loses its ability to form the PTF1 complex (By similarity). {ECO:0000250}.	FALSE	FALSE	FALSE	FALSE	FALSE	FALSE
NKX6.1	NKX6-1	P78426	reviewed	extracellular exosome [GO:0070062]; nucleoplasm [GO:0005654]; chromatin binding [GO:0003682]; RNA polymerase II core promoter proximal region sequence-specific DNA binding [GO:0000978]; transcriptional repressor activity, RNA polymerase II core promoter proximal region sequence-specific binding [GO:0001078]; cellular response to cytokine stimulus [GO:0071345]; cellular response to peptide hormone…	Activator; Complete proteome; DNA-binding; Developmental protein; Homeobox; Nucleus; Reference proteome; Repressor; Transcription; Transcription regulation	P78426	extracellular exosome [GO:0070062]; nucleoplasm [GO:0005654]	SUBCELLULAR LOCATION: Nucleus {ECO:0000305}.	FALSE	FALSE	FALSE	FALSE	FALSE	FALSE
SCTR	SCTR	P47872	reviewed	cytoplasmic microtubule [GO:0005881]; integral component of plasma membrane [GO:0005887]; plasma membrane [GO:0005886]; secretin receptor activity [GO:0015055]; cell surface receptor signaling pathway [GO:0007166]; digestion [GO:0007586]; excretion [GO:0007588]; G-protein coupled receptor signaling pathway [GO:0007186]	Cell membrane; Complete proteome; G-protein coupled receptor; Glycoprotein; Membrane; Polymorphism; Receptor; Reference proteome; Signal; Transducer; Transmembrane; Transmembrane helix	P47872	cytoplasmic microtubule [GO:0005881]; integral component of plasma membrane [GO:0005887]; plasma membrane [GO:0005886]	SUBCELLULAR LOCATION: Cell membrane; Multi-pass membrane protein.	TRUE	TRUE	FALSE	FALSE	TRUE	FALSE
ONECUT1	ONECUT1	Q9UBC0	reviewed	nucleus [GO:0005634]; DNA binding [GO:0003677]; transcriptional activator activity, RNA polymerase II core promoter proximal region sequence-specific binding [GO:0001077]; B cell differentiation [GO:0030183]; cell differentiation [GO:0030154]; cell fate commitment [GO:0045165]; cilium assembly [GO:0042384]; endocrine pancreas development [GO:0031018]; endoderm development [GO:0007492]; epithelial…	Activator; Complete proteome; DNA-binding; Homeobox; Nucleus; Polymorphism; Reference proteome; Transcription; Transcription regulation	Q9UBC0	nucleus [GO:0005634]	SUBCELLULAR LOCATION: Nucleus.	FALSE	FALSE	FALSE	FALSE	FALSE	FALSE
COL9A3	COL9A3	Q14050	reviewed	collagen type IX trimer [GO:0005594]; endoplasmic reticulum lumen [GO:0005788]; extracellular region [GO:0005576]; proteinaceous extracellular matrix [GO:0005578]; extracellular matrix structural constituent conferring tensile strength [GO:0030020]; extracellular matrix organization [GO:0030198]; female gonad development [GO:0008585]; male gonad development [GO:0008584]	Collagen; Complete proteome; Disease mutation; Dwarfism; Extracellular matrix; Glycoprotein; Hydroxylation; Polymorphism; Reference proteome; Repeat; Secreted; Signal	Q14050	collagen type IX trimer [GO:0005594]; endoplasmic reticulum lumen [GO:0005788]; extracellular region [GO:0005576]; proteinaceous extracellular matrix [GO:0005578]	SUBCELLULAR LOCATION: Secreted, extracellular space, extracellular matrix {ECO:0000250}.	TRUE	FALSE	FALSE	FALSE	FALSE	FALSE
KIF26B	KIF26B	Q2KJY2	reviewed	cytoplasm [GO:0005737]; kinesin complex [GO:0005871]; microtubule [GO:0005874]; ATP binding [GO:0005524]; ATP-dependent microtubule motor activity, plus-end-directed [GO:0008574]; axon guidance [GO:0007411]; cytoskeleton-dependent intracellular transport [GO:0030705]; establishment of cell polarity [GO:0030010]; positive regulation of cell-cell adhesion [GO:0022409]; protein localization [GO:0008…	ATP-binding; Alternative splicing; Complete proteome; Cytoplasm; Cytoskeleton; Developmental protein; Microtubule; Motor protein; Nucleotide-binding; Phosphoprotein; Reference proteome; Ubl conjugation	Q2KJY2	cytoplasm [GO:0005737]; kinesin complex [GO:0005871]; microtubule [GO:0005874]	SUBCELLULAR LOCATION: Cytoplasm {ECO:0000250}. Cytoplasm, cytoskeleton {ECO:0000305}.	FALSE	FALSE	FALSE	FALSE	FALSE	FALSE
ARHGEF19	ARHGEF19	Q8IW93	reviewed	GTPase activator activity [GO:0005096]; Rho guanyl-nucleotide exchange factor activity [GO:0005089]; regulation of actin cytoskeleton organization [GO:0032956]; regulation of Rho protein signal transduction [GO:0035023]; Wnt signaling pathway, planar cell polarity pathway [GO:0060071]; wound healing [GO:0042060]	Alternative splicing; Complete proteome; GTPase activation; Guanine-nucleotide releasing factor; Polymorphism; Reference proteome; SH3 domain	Q8IW93			FALSE	FALSE	FALSE	FALSE	FALSE	FALSE
HMGA2	HMGA2	P52926	reviewed	nuclear chromosome [GO:0000228]; nucleoplasm [GO:0005654]; nucleus [GO:0005634]; protein-DNA complex [GO:0032993]; senescence-associated heterochromatin focus [GO:0035985]; SMAD protein complex [GO:0071141]; 5'-deoxyribose-5-phosphate lyase activity [GO:0051575]; AT DNA binding [GO:0003680]; C2H2 zinc finger domain binding [GO:0070742]; cAMP response element binding [GO:0035497]; core promoter bi…	Acetylation; Alternative splicing; Cell cycle; Cell division; Chromosomal rearrangement; Complete proteome; DNA condensation; DNA-binding; Direct protein sequencing; Growth regulation; Mitosis; Nucleus; Phosphoprotein; Proto-oncogene; Reference proteome; Repeat; Transcription; Transcription regulation	P52926	nuclear chromosome [GO:0000228]; nucleoplasm [GO:0005654]; nucleus [GO:0005634]; protein-DNA complex [GO:0032993]; senescence-associated heterochromatin focus [GO:0035985]; SMAD protein complex [GO:0071141]	SUBCELLULAR LOCATION: Nucleus.	FALSE	FALSE	FALSE	FALSE	FALSE	FALSE
AFP	AFP	P02771	reviewed	cytoplasm [GO:0005737]; extracellular space [GO:0005615]; metal ion binding [GO:0046872]; liver development [GO:0001889]; organ regeneration [GO:0031100]; ovulation from ovarian follicle [GO:0001542]; pancreas development [GO:0031016]; progesterone metabolic process [GO:0042448]; response to organic substance [GO:0010033]; SMAD protein signal transduction [GO:0060395]; transport [GO:0006810]	3D-structure; Complete proteome; Copper; Direct protein sequencing; Disulfide bond; Glycoprotein; Metal-binding; Nickel; Phosphoprotein; Polymorphism; Reference proteome; Repeat; Secreted; Signal; Sulfation	P02771	cytoplasm [GO:0005737]; extracellular space [GO:0005615]	SUBCELLULAR LOCATION: Secreted.	TRUE	FALSE	FALSE	FALSE	FALSE	FALSE
NEUROG3	NEUROG3	Q9Y4Z2	reviewed	cytoplasm [GO:0005737]; nucleus [GO:0005634]; chromatin DNA binding [GO:0031490]; core promoter binding [GO:0001047]; RNA polymerase II core promoter proximal region sequence-specific DNA binding [GO:0000978]; transcription coactivator activity [GO:0003713]; transcriptional activator activity, RNA polymerase II core promoter proximal region sequence-specific binding [GO:0001077]; transcriptional …	Activator; Complete proteome; DNA-binding; Developmental protein; Differentiation; Disease mutation; Neurogenesis; Nucleus; Reference proteome; Transcription; Transcription regulation	Q9Y4Z2	cytoplasm [GO:0005737]; nucleus [GO:0005634]	SUBCELLULAR LOCATION: Nucleus {ECO:0000255|PROSITE-ProRule:PRU00981}.	FALSE	FALSE	FALSE	FALSE	FALSE	FALSE
KIRREL2	KIRREL2	Q6UWL6	reviewed	integral component of membrane [GO:0016021]; plasma membrane [GO:0005886]; slit diaphragm [GO:0036057]; cell adhesion [GO:0007155]; negative regulation of protein phosphorylation [GO:0001933]; single organismal cell-cell adhesion [GO:0016337]	Alternative splicing; Cell membrane; Complete proteome; Direct protein sequencing; Disulfide bond; Glycoprotein; Immunoglobulin domain; Membrane; Polymorphism; Reference proteome; Repeat; Signal; Transmembrane; Transmembrane helix	Q6UWL6	integral component of membrane [GO:0016021]; plasma membrane [GO:0005886]; slit diaphragm [GO:0036057]	SUBCELLULAR LOCATION: Cell membrane {ECO:0000305}; Single-pass type I membrane protein {ECO:0000305}.	TRUE	TRUE	FALSE	FALSE	TRUE	FALSE
CPA1	CPA1	P15085	reviewed	extracellular space [GO:0005615]; metallocarboxypeptidase activity [GO:0004181]; zinc ion binding [GO:0008270]; proteolysis [GO:0006508]	3D-structure; Carboxypeptidase; Complete proteome; Direct protein sequencing; Disulfide bond; Hydrolase; Metal-binding; Metalloprotease; Polymorphism; Protease; Reference proteome; Secreted; Signal; Zinc; Zymogen	P15085	extracellular space [GO:0005615]	SUBCELLULAR LOCATION: Secreted.	FALSE	FALSE	FALSE	FALSE	FALSE	FALSE
DACT2	DACT2	Q5SW24	reviewed	cytoplasm [GO:0005737]; mitochondrion [GO:0005739]; beta-catenin binding [GO:0008013]; delta-catenin binding [GO:0070097]; protein kinase A binding [GO:0051018]; protein kinase C binding [GO:0005080]; transcription factor binding [GO:0008134]; epithelial cell morphogenesis [GO:0003382]; hematopoietic progenitor cell differentiation [GO:0002244]; inner medullary collecting duct development [GO:007…	Alternative splicing; Coiled coil; Complete proteome; Polymorphism; Reference proteome	Q5SW24	mitochondrion [GO:0005739]		FALSE	FALSE	FALSE	FALSE	FALSE	FALSE
ZKSCAN1	ZKSCAN1	P17029	reviewed	nucleus [GO:0005634]; metal ion binding [GO:0046872]; sequence-specific DNA binding [GO:0043565]; transcription factor activity, sequence-specific DNA binding [GO:0003700]; regulation of transcription, DNA-templated [GO:0006355]; transcription, DNA-templated [GO:0006351]	Complete proteome; DNA-binding; Isopeptide bond; Metal-binding; Nucleus; Phosphoprotein; Polymorphism; Reference proteome; Repeat; Transcription; Transcription regulation; Ubl conjugation; Zinc; Zinc-finger	P17029	nucleus [GO:0005634]	SUBCELLULAR LOCATION: Nucleus {ECO:0000255|PROSITE-ProRule:PRU00187}.	FALSE	FALSE	FALSE	FALSE	FALSE	FALSE
GALR1	GALR1	P47211	reviewed	integral component of membrane [GO:0016021]; integral component of plasma membrane [GO:0005887]; plasma membrane [GO:0005886]; galanin receptor activity [GO:0004966]; neuropeptide binding [GO:0042923]; peptide hormone binding [GO:0017046]; adenylate cyclase-activating G-protein coupled receptor signaling pathway [GO:0007189]; adenylate cyclase-modulating G-protein coupled receptor signaling pathw…	Cell membrane; Complete proteome; Disulfide bond; G-protein coupled receptor; Glycoprotein; Lipoprotein; Membrane; Palmitate; Polymorphism; Receptor; Reference proteome; Transducer; Transmembrane; Transmembrane helix	P47211	cytosol [GO:0005829]; integral component of membrane [GO:0016021]; plasma membrane [GO:0005886]	SUBCELLULAR LOCATION: Cell membrane; Multi-pass membrane protein.	TRUE	TRUE	FALSE	FALSE	TRUE	FALSE
CUL7	CUL7	Q14999	reviewed	3M complex [GO:1990393]; anaphase-promoting complex [GO:0005680]; centrosome [GO:0005813]; Cul7-RING ubiquitin ligase complex [GO:0031467]; cytoplasm [GO:0005737]; cytosol [GO:0005829]; Golgi apparatus [GO:0005794]; nucleoplasm [GO:0005654]; nucleus [GO:0005634]; perinuclear region of cytoplasm [GO:0048471]; epithelial to mesenchymal transition [GO:0001837]; Golgi organization [GO:0007030]; IRE1-…	3D-structure; Alternative splicing; Complete proteome; Cytoplasm; Cytoskeleton; Disease mutation; Dwarfism; Golgi apparatus; Host-virus interaction; Isopeptide bond; Phosphoprotein; Polymorphism; Reference proteome; Ubl conjugation; Ubl conjugation pathway	Q14999	3M complex [GO:1990393]; anaphase-promoting complex [GO:0005680]; centrosome [GO:0005813]; Cul7-RING ubiquitin ligase complex [GO:0031467]; cytoplasm [GO:0005737]; cytosol [GO:0005829]; Golgi apparatus [GO:0005794]; nucleoplasm [GO:0005654]; nucleus [GO:0005634]; perinuclear region of cytoplasm [GO:0048471]	SUBCELLULAR LOCATION: Cytoplasm. Cytoplasm, cytoskeleton, microtubule organizing center, centrosome. Cytoplasm, perinuclear region. Golgi apparatus. Note=Colocalizes with FBXW8 at the Golgi apparatus in neurons; localization to Golgi is mediated by OBSL1. During mitosis, localizes to the mitotic apparatus (PubMed:24793695). CCDC8 is required for centrosomal location (PubMed:24793695). {ECO:000026…	FALSE	FALSE	FALSE	FALSE	FALSE	FALSE
TNRC18	TNRC18	O15417	reviewed	chromatin [GO:0000785]; chromatin silencing complex [GO:0005677]; cytoplasm [GO:0005737]; mitochondrion [GO:0005739]; nuclear membrane [GO:0031965]; nucleoplasm [GO:0005654]; nucleus [GO:0005634]; chromatin binding [GO:0003682]; transcription regulatory region sequence-specific DNA binding [GO:0000976]; chromatin silencing [GO:0006342]; heterochromatin assembly [GO:0031507]	Alternative splicing; Coiled coil; Complete proteome; Isopeptide bond; Phosphoprotein; Polymorphism; Reference proteome; Ubl conjugation	O15417	chromatin [GO:0000785]; chromatin silencing complex [GO:0005677]; cytoplasm [GO:0005737]; mitochondrion [GO:0005739]; nuclear membrane [GO:0031965]; nucleoplasm [GO:0005654]; nucleus [GO:0005634]		FALSE	FALSE	FALSE	FALSE	FALSE	FALSE
ISX	ISX	Q2M1V0	reviewed	nucleus [GO:0005634]; sequence-specific DNA binding [GO:0043565]; transcriptional repressor activity, RNA polymerase II transcription regulatory region sequence-specific binding [GO:0001227]; negative regulation of intestinal absorption [GO:1904479]; regulation of vitamin A metabolic process [GO:1901738]; transcription, DNA-templated [GO:0006351]	Activator; Complete proteome; DNA-binding; Homeobox; Nucleus; Polymorphism; Reference proteome; Transcription; Transcription regulation	Q2M1V0	nucleus [GO:0005634]	SUBCELLULAR LOCATION: Nucleus {ECO:0000255|PROSITE-ProRule:PRU00108}.	FALSE	FALSE	FALSE	FALSE	FALSE	FALSE
SFRP5	SFRP5	Q5T4F7	reviewed	extracellular space [GO:0005615]; integral component of membrane [GO:0016021]; G-protein coupled receptor activity [GO:0004930]; Wnt-activated receptor activity [GO:0042813]; Wnt-protein binding [GO:0017147]; anatomical structure morphogenesis [GO:0009653]; apoptotic process [GO:0006915]; cell differentiation [GO:0030154]; establishment or maintenance of cell polarity [GO:0007163]; G-protein coup…	Complete proteome; Developmental protein; Differentiation; Disulfide bond; Polymorphism; Reference proteome; Secreted; Signal; Wnt signaling pathway	Q5T4F7	extracellular space [GO:0005615]	SUBCELLULAR LOCATION: Secreted {ECO:0000250}.	FALSE	FALSE	FALSE	FALSE	FALSE	FALSE
GUSBP1	GUSBP1	Q15486	reviewed	hydrolase activity, hydrolyzing O-glycosyl compounds [GO:0004553]; carbohydrate metabolic process [GO:0005975]; nervous system development [GO:0007399]; skeletal system development [GO:0001501]	Complete proteome; Reference proteome	Q15486			FALSE	FALSE	FALSE	FALSE	FALSE	FALSE
LEPRE1	P3H1	Q32P28	reviewed	endoplasmic reticulum [GO:0005783]; endoplasmic reticulum lumen [GO:0005788]; extracellular exosome [GO:0070062]; macromolecular complex [GO:0032991]; membrane [GO:0016020]; proteinaceous extracellular matrix [GO:0005578]; iron ion binding [GO:0005506]; L-ascorbic acid binding [GO:0031418]; procollagen-proline 3-dioxygenase activity [GO:0019797]; protein complex binding [GO:0032403]; bone develop…	Alternative splicing; Coiled coil; Complete proteome; Dioxygenase; Dwarfism; Endoplasmic reticulum; Extracellular matrix; Glycoprotein; Iron; Metal-binding; Osteogenesis imperfecta; Oxidoreductase; Polymorphism; Reference proteome; Repeat; Secreted; Signal; TPR repeat; Vitamin C	Q32P28	endoplasmic reticulum [GO:0005783]; endoplasmic reticulum lumen [GO:0005788]; extracellular exosome [GO:0070062]; macromolecular complex [GO:0032991]; membrane [GO:0016020]; nucleus [GO:0005634]; proteinaceous extracellular matrix [GO:0005578]	SUBCELLULAR LOCATION: Isoform 1: Endoplasmic reticulum.; SUBCELLULAR LOCATION: Secreted, extracellular space, extracellular matrix {ECO:0000250}. Note=Secreted into the extracellular matrix as a chondroitin sulfate proteoglycan (CSPG). {ECO:0000269|PubMed:19088120}.	TRUE	FALSE	FALSE	FALSE	FALSE	FALSE
MEGF6	MEGF6	O75095	reviewed	extracellular region [GO:0005576]; calcium ion binding [GO:0005509]	Alternative splicing; Calcium; Complete proteome; Disulfide bond; EGF-like domain; Glycoprotein; Polymorphism; Reference proteome; Repeat; Secreted; Signal	O75095	extracellular region [GO:0005576]	SUBCELLULAR LOCATION: Secreted {ECO:0000305}.	TRUE	FALSE	FALSE	FALSE	FALSE	FALSE
COL2A1	COL2A1	P02458	reviewed	basement membrane [GO:0005604]; collagen type II trimer [GO:0005585]; endoplasmic reticulum lumen [GO:0005788]; extracellular matrix [GO:0031012]; extracellular region [GO:0005576]; extracellular space [GO:0005615]; extracellular matrix structural constituent conferring tensile strength [GO:0030020]; identical protein binding [GO:0042802]; metal ion binding [GO:0046872]; platelet-derived growth f…	3D-structure; Alternative splicing; Calcium; Cataract; Collagen; Complete proteome; Deafness; Direct protein sequencing; Disease mutation; Disulfide bond; Dwarfism; Extracellular matrix; Glycoprotein; Hydroxylation; Metal-binding; Polymorphism; Reference proteome; Repeat; Secreted; Signal; Stickler syndrome	P02458	basement membrane [GO:0005604]; collagen type II trimer [GO:0005585]; endoplasmic reticulum lumen [GO:0005788]; extracellular matrix [GO:0031012]; extracellular region [GO:0005576]; extracellular space [GO:0005615]	SUBCELLULAR LOCATION: Secreted, extracellular space, extracellular matrix {ECO:0000255|PROSITE-ProRule:PRU00793}.	TRUE	FALSE	FALSE	FALSE	FALSE	TRUE
WNT7B	WNT7B	P56706	reviewed	endocytic vesicle membrane [GO:0030666]; endoplasmic reticulum lumen [GO:0005788]; extracellular exosome [GO:0070062]; extracellular region [GO:0005576]; extracellular space [GO:0005615]; Golgi lumen [GO:0005796]; plasma membrane [GO:0005886]; proteinaceous extracellular matrix [GO:0005578]; frizzled binding [GO:0005109]; canonical Wnt signaling pathway [GO:0060070]; cell fate commitment [GO:0045…	Complete proteome; Developmental protein; Disulfide bond; Extracellular matrix; Glycoprotein; Lipoprotein; Reference proteome; Secreted; Signal; Wnt signaling pathway	P56706	endoplasmic reticulum lumen [GO:0005788]; extracellular region [GO:0005576]; extracellular space [GO:0005615]; Golgi lumen [GO:0005796]; plasma membrane [GO:0005886]; proteinaceous extracellular matrix [GO:0005578]	SUBCELLULAR LOCATION: Secreted, extracellular space, extracellular matrix.	TRUE	FALSE	FALSE	FALSE	FALSE	FALSE
FLJ10357	FLJ10357	NA	NA	NA	NA	NA	NA	NA	NA	NA	NA	NA	NA	NA
FZD2	FZD2	Q14332	reviewed	clathrin-coated endocytic vesicle membrane [GO:0030669]; cytoplasm [GO:0005737]; focal adhesion [GO:0005925]; integral component of membrane [GO:0016021]; plasma membrane [GO:0005886]; G-protein coupled receptor activity [GO:0004930]; PDZ domain binding [GO:0030165]; Wnt-activated receptor activity [GO:0042813]; Wnt-protein binding [GO:0017147]; beta-catenin destruction complex disassembly [GO:19…	Cell membrane; Complete proteome; Developmental protein; Disulfide bond; G-protein coupled receptor; Glycoprotein; Membrane; Receptor; Reference proteome; Signal; Transducer; Transmembrane; Transmembrane helix; Ubl conjugation; Wnt signaling pathway	Q14332	clathrin-coated endocytic vesicle membrane [GO:0030669]; cytoplasm [GO:0005737]; focal adhesion [GO:0005925]; integral component of membrane [GO:0016021]; plasma membrane [GO:0005886]	SUBCELLULAR LOCATION: Membrane; Multi-pass membrane protein. Cell membrane {ECO:0000250}; Multi-pass membrane protein {ECO:0000250}.	TRUE	TRUE	FALSE	FALSE	TRUE	FALSE
SPATA13	SPATA13	Q96N96	reviewed	cytoplasm [GO:0005737]; filopodium [GO:0030175]; lamellipodium [GO:0030027]; nucleoplasm [GO:0005654]; ruffle membrane [GO:0032587]; guanyl-nucleotide exchange factor activity [GO:0005085]; Rac guanyl-nucleotide exchange factor activity [GO:0030676]; cell migration [GO:0016477]; filopodium assembly [GO:0046847]; lamellipodium assembly [GO:0030032]; positive regulation of GTPase activity [GO:00435…	Alternative splicing; Cell membrane; Cell projection; Complete proteome; Cytoplasm; Guanine-nucleotide releasing factor; Membrane; Phosphoprotein; Polymorphism; Reference proteome; SH3 domain	Q96N96	cytoplasm [GO:0005737]; filopodium [GO:0030175]; lamellipodium [GO:0030027]; nucleoplasm [GO:0005654]; ruffle membrane [GO:0032587]	SUBCELLULAR LOCATION: Cytoplasm. Cell projection, filopodium. Cell projection, lamellipodium. Cell projection, ruffle membrane. Note=Accumulates in the lamellipodium and ruffle membrane in response to hepatocyte growth factor (HGF) treatment.	FALSE	FALSE	FALSE	FALSE	FALSE	FALSE
CRB2	CRB2	Q5IJ48	reviewed	extracellular exosome [GO:0070062]; integral component of membrane [GO:0016021]; membrane raft [GO:0045121]; plasma membrane [GO:0005886]; protein complex [GO:0043234]; calcium ion binding [GO:0005509]; enzyme binding [GO:0019899]; cardiovascular system development [GO:0072358]; maintenance of epithelial cell apical/basal polarity [GO:0045199]; mesoderm formation [GO:0001707]; negative regulation…	3D-structure; Alternative splicing; Calcium; Cell membrane; Complete proteome; Disease mutation; Disulfide bond; EGF-like domain; Glycoprotein; Membrane; Polymorphism; Reference proteome; Repeat; Secreted; Signal; Transmembrane; Transmembrane helix	Q5IJ48	extracellular exosome [GO:0070062]; integral component of membrane [GO:0016021]; membrane raft [GO:0045121]; plasma membrane [GO:0005886]; protein complex [GO:0043234]	SUBCELLULAR LOCATION: Isoform 1: Cell membrane; Single-pass type I membrane protein {ECO:0000255}.; SUBCELLULAR LOCATION: Isoform 2: Secreted {ECO:0000255}.	TRUE	TRUE	FALSE	FALSE	TRUE	FALSE
ATP7B	ATP7B	P35670	reviewed	bicellular tight junction [GO:0005923]; Golgi membrane [GO:0000139]; integral component of plasma membrane [GO:0005887]; late endosome [GO:0005770]; membrane [GO:0016020]; mitochondrion [GO:0005739]; trans-Golgi network membrane [GO:0032588]; ATP binding [GO:0005524]; copper ion binding [GO:0005507]; copper-exporting ATPase activity [GO:0004008]; copper-transporting ATPase activity [GO:0043682]; …	3D-structure; ATP-binding; Alternative splicing; Complete proteome; Copper; Copper transport; Cytoplasm; Disease mutation; Golgi apparatus; Hydrolase; Ion transport; Magnesium; Membrane; Metal-binding; Mitochondrion; Nucleotide-binding; Phosphoprotein; Polymorphism; Reference proteome; Repeat; Transmembrane; Transmembrane helix; Transport	P35670	Golgi membrane [GO:0000139]; integral component of plasma membrane [GO:0005887]; late endosome [GO:0005770]; membrane [GO:0016020]; mitochondrion [GO:0005739]; trans-Golgi network [GO:0005802]	SUBCELLULAR LOCATION: Golgi apparatus, trans-Golgi network membrane; Multi-pass membrane protein. Note=Predominantly found in the trans-Golgi network (TGN). Not redistributed to the plasma membrane in response to elevated copper levels.; SUBCELLULAR LOCATION: Isoform 1: Golgi apparatus membrane {ECO:0000269|PubMed:9307043}; Multi-pass membrane protein {ECO:0000269|PubMed:9307043}.; SUBCELLULAR LO…	FALSE	FALSE	FALSE	TRUE	TRUE	FALSE
KAAG1	KAAG1	Q9UBP8	reviewed	immune response [GO:0006955]	Complete proteome; Reference proteome	Q9UBP8			FALSE	FALSE	FALSE	FALSE	FALSE	FALSE
CLDN6	CLDN6	P56747	reviewed	apicolateral plasma membrane [GO:0016327]; bicellular tight junction [GO:0005923]; integral component of membrane [GO:0016021]; identical protein binding [GO:0042802]; structural molecule activity [GO:0005198]; calcium-independent cell-cell adhesion via plasma membrane cell-adhesion molecules [GO:0016338]; cell-cell junction organization [GO:0045216]; viral process [GO:0016032]	Cell junction; Cell membrane; Complete proteome; Host-virus interaction; Membrane; Phosphoprotein; Polymorphism; Reference proteome; Tight junction; Transmembrane; Transmembrane helix	P56747	bicellular tight junction [GO:0005923]; integral component of membrane [GO:0016021]; plasma membrane [GO:0005886]	SUBCELLULAR LOCATION: Cell junction, tight junction {ECO:0000250}. Cell membrane {ECO:0000250}; Multi-pass membrane protein {ECO:0000250}.	FALSE	TRUE	FALSE	FALSE	TRUE	FALSE
RAI1	RAI1	Q7Z5J4	reviewed	mitochondrion [GO:0005739]; nucleoplasm [GO:0005654]; nucleus [GO:0005634]; enhancer binding [GO:0035326]; transcription factor activity, sequence-specific DNA binding [GO:0003700]; zinc ion binding [GO:0008270]; circadian regulation of gene expression [GO:0032922]; negative regulation of multicellular organism growth [GO:0040015]; positive regulation of transcription from RNA polymerase II promo…	Activator; Alternative splicing; Biological rhythms; Complete proteome; Cytoplasm; Metal-binding; Nucleus; Phosphoprotein; Polymorphism; Reference proteome; Triplet repeat expansion; Zinc; Zinc-finger	Q7Z5J4	mitochondrion [GO:0005739]; nucleoplasm [GO:0005654]; nucleus [GO:0005634]	SUBCELLULAR LOCATION: Cytoplasm. Nucleus. Note=In neurons, localized to neurites. {ECO:0000250}.	FALSE	FALSE	FALSE	FALSE	FALSE	FALSE
ZMYM3	ZMYM3	Q14202	reviewed	cytoplasm [GO:0005737]; nucleoplasm [GO:0005654]; DNA binding [GO:0003677]; RNA polymerase II transcription factor activity, sequence-specific DNA binding [GO:0000981]; zinc ion binding [GO:0008270]; cytoskeleton organization [GO:0007010]; multicellular organism development [GO:0007275]; regulation of cell morphogenesis [GO:0022604]; regulation of transcription from RNA polymerase II promoter [GO…	Alternative splicing; Chromosomal rearrangement; Complete proteome; Metal-binding; Nucleus; Phosphoprotein; Reference proteome; Repeat; Zinc; Zinc-finger	Q14202	nucleus [GO:0005634]	SUBCELLULAR LOCATION: Nucleus {ECO:0000250}.	FALSE	FALSE	FALSE	FALSE	FALSE	FALSE
C11orf9	MYRF	Q9Y2G1	reviewed	endoplasmic reticulum membrane [GO:0005789]; integral component of membrane [GO:0016021]; nucleus [GO:0005634]; DNA binding [GO:0003677]; peptidase activity [GO:0008233]; transcription factor activity, sequence-specific DNA binding [GO:0003700]; central nervous system myelin maintenance [GO:0032286]; central nervous system myelination [GO:0022010]; oligodendrocyte development [GO:0014003]; oligod…	Acetylation; Activator; Alternative splicing; Autocatalytic cleavage; Coiled coil; Complete proteome; Cytoplasm; DNA-binding; Differentiation; Endoplasmic reticulum; Glycoprotein; Hydrolase; Membrane; Nucleus; Polymorphism; Protease; Reference proteome; Transcription; Transcription regulation; Transmembrane; Transmembrane helix	Q9Y2G1	endoplasmic reticulum membrane [GO:0005789]; integral component of membrane [GO:0016021]; nucleus [GO:0005634]	SUBCELLULAR LOCATION: Myelin regulatory factor: Endoplasmic reticulum membrane; Single-pass membrane protein.; SUBCELLULAR LOCATION: Myelin regulatory factor, N-terminal: Nucleus. Cytoplasm. Note=Translocates from the cytoplasm to the nucleus upon autocatalytic cleavage.; SUBCELLULAR LOCATION: Myelin regulatory factor, C-terminal: Endoplasmic reticulum membrane; Single-pass membrane protein.	TRUE	FALSE	FALSE	FALSE	TRUE	FALSE
NEUROD1	NEUROD1	Q13562	reviewed	cytoplasm [GO:0005737]; nucleoplasm [GO:0005654]; nucleus [GO:0005634]; RNA polymerase II transcription factor complex [GO:0090575]; chromatin binding [GO:0003682]; E-box binding [GO:0070888]; protein heterodimerization activity [GO:0046982]; RNA polymerase II activating transcription factor binding [GO:0001102]; RNA polymerase II core promoter proximal region sequence-specific DNA binding [GO:00…	Activator; Complete proteome; Cytoplasm; DNA-binding; Developmental protein; Diabetes mellitus; Differentiation; Disease mutation; Neurogenesis; Nucleus; Phosphoprotein; Polymorphism; Reference proteome; Transcription; Transcription regulation	Q13562	cytoplasm [GO:0005737]; nucleoplasm [GO:0005654]; nucleus [GO:0005634]; RNA polymerase II transcription factor complex [GO:0090575]	SUBCELLULAR LOCATION: Cytoplasm {ECO:0000250}. Nucleus {ECO:0000255|PROSITE-ProRule:PRU00981, ECO:0000269|PubMed:14752053}. Note=In pancreatic islet cells, shuttles to the nucleus in response to glucose stimulation (By similarity). Colocalizes with NR0B2 in the nucleus. {ECO:0000250}.	FALSE	FALSE	FALSE	FALSE	FALSE	FALSE
SAMD11	SAMD11	Q96NU1	reviewed	nucleus [GO:0005634]	Alternative promoter usage; Alternative splicing; Complete proteome; Nucleus; Reference proteome	Q96NU1	nucleus [GO:0005634]	SUBCELLULAR LOCATION: Nucleus {ECO:0000250}.	FALSE	FALSE	FALSE	FALSE	FALSE	FALSE
HNF1A	HNF1A	P20823	reviewed	cytoplasm [GO:0005737]; nucleus [GO:0005634]; protein complex [GO:0043234]; DNA binding [GO:0003677]; protein dimerization activity [GO:0046983]; protein heterodimerization activity [GO:0046982]; protein homodimerization activity [GO:0042803]; transcription factor activity, sequence-specific DNA binding [GO:0003700]; transcription regulatory region DNA binding [GO:0044212]; transcriptional activa…	3D-structure; Activator; Alternative splicing; Complete proteome; DNA-binding; Diabetes mellitus; Disease mutation; Homeobox; Nucleus; Phosphoprotein; Polymorphism; Reference proteome; Transcription; Transcription regulation	P20823	cytoplasm [GO:0005737]; nucleoplasm [GO:0005654]; nucleus [GO:0005634]; protein complex [GO:0043234]	SUBCELLULAR LOCATION: Nucleus {ECO:0000255|PROSITE-ProRule:PRU00108, ECO:0000269|PubMed:10966642}.	FALSE	FALSE	FALSE	FALSE	FALSE	FALSE
GPR20	GPR20	Q99678	reviewed	integral component of plasma membrane [GO:0005887]; plasma membrane [GO:0005886]; receptor complex [GO:0043235]; G-protein coupled receptor activity [GO:0004930]; G-protein coupled receptor signaling pathway [GO:0007186]	Cell membrane; Complete proteome; G-protein coupled receptor; Glycoprotein; Membrane; Polymorphism; Receptor; Reference proteome; Transducer; Transmembrane; Transmembrane helix	Q99678	integral component of plasma membrane [GO:0005887]; receptor complex [GO:0043235]	SUBCELLULAR LOCATION: Cell membrane {ECO:0000269|PubMed:18347022}; Multi-pass membrane protein {ECO:0000269|PubMed:18347022}.	TRUE	TRUE	FALSE	FALSE	TRUE	FALSE
VWA5B1	VWA5B1	Q5TIE3	reviewed	extracellular region [GO:0005576]	Alternative splicing; Complete proteome; Glycoprotein; Phosphoprotein; Polymorphism; Reference proteome; Secreted; Signal	Q5TIE3	extracellular region [GO:0005576]	SUBCELLULAR LOCATION: Secreted {ECO:0000305}.	TRUE	FALSE	FALSE	FALSE	FALSE	FALSE
METRN	METRN	Q9UJH8	reviewed	extracellular space [GO:0005615]; glial cell differentiation [GO:0010001]; positive regulation of axonogenesis [GO:0050772]	Complete proteome; Developmental protein; Differentiation; Disulfide bond; Neurogenesis; Reference proteome; Secreted; Signal	Q9UJH8	extracellular space [GO:0005615]	SUBCELLULAR LOCATION: Secreted {ECO:0000250}.	FALSE	FALSE	FALSE	FALSE	FALSE	FALSE
FOXP4	FOXP4	Q8IVH2	reviewed	nucleus [GO:0005634]; metal ion binding [GO:0046872]; RNA polymerase II transcription factor activity, sequence-specific DNA binding [GO:0000981]; sequence-specific DNA binding [GO:0043565]; regulation of transcription from RNA polymerase II promoter [GO:0006357]; transcription, DNA-templated [GO:0006351]	Alternative splicing; Complete proteome; DNA-binding; Isopeptide bond; Metal-binding; Nucleus; Phosphoprotein; Polymorphism; Reference proteome; Repressor; Transcription; Transcription regulation; Ubl conjugation; Zinc; Zinc-finger	Q8IVH2	nucleus [GO:0005634]	SUBCELLULAR LOCATION: Nucleus {ECO:0000255|PROSITE-ProRule:PRU00089}.	FALSE	FALSE	FALSE	FALSE	FALSE	FALSE
LRRTM1	LRRTM1	Q86UE6	reviewed	axon [GO:0030424]; cell junction [GO:0030054]; endoplasmic reticulum [GO:0005783]; excitatory synapse [GO:0060076]; growth cone [GO:0030426]; integral component of membrane [GO:0016021]; postsynaptic membrane [GO:0045211]; protein kinase inhibitor activity [GO:0004860]; cytokine-mediated signaling pathway [GO:0019221]; exploration behavior [GO:0035640]; locomotory behavior [GO:0007626]; long-term…	Cell junction; Cell membrane; Complete proteome; Glycoprotein; Leucine-rich repeat; Membrane; Polymorphism; Postsynaptic cell membrane; Reference proteome; Repeat; Signal; Synapse; Transmembrane; Transmembrane helix	Q86UE6	axon [GO:0030424]; cell junction [GO:0030054]; endoplasmic reticulum [GO:0005783]; excitatory synapse [GO:0060076]; growth cone [GO:0030426]; integral component of membrane [GO:0016021]; postsynaptic membrane [GO:0045211]	SUBCELLULAR LOCATION: Cell membrane {ECO:0000250}; Single-pass type I membrane protein {ECO:0000250}. Cell junction, synapse, postsynaptic cell membrane {ECO:0000250}; Single-pass type I membrane protein {ECO:0000250}.	TRUE	TRUE	FALSE	FALSE	TRUE	FALSE
DLK1	DLK1	P80370	reviewed	extracellular space [GO:0005615]; integral component of membrane [GO:0016021]; calcium ion binding [GO:0005509]; cell differentiation [GO:0030154]; negative regulation of Notch signaling pathway [GO:0045746]	Alternative splicing; Complete proteome; Direct protein sequencing; Disulfide bond; EGF-like domain; Glycoprotein; Membrane; Polymorphism; Reference proteome; Repeat; Signal; Transmembrane; Transmembrane helix	P80370	external side of plasma membrane [GO:0009897]; extracellular space [GO:0005615]; integral component of membrane [GO:0016021]	SUBCELLULAR LOCATION: Membrane; Single-pass type I membrane protein.	TRUE	FALSE	FALSE	FALSE	TRUE	FALSE
SC65	P3H4	Q92791	reviewed	condensed nuclear chromosome [GO:0000794]; nucleolus [GO:0005730]; synaptonemal complex [GO:0000795]; synaptonemal complex assembly [GO:0007130]	Chromosome; Complete proteome; Direct protein sequencing; Nucleus; Polymorphism; Reference proteome	Q92791	condensed nuclear chromosome [GO:0000794]; nucleolus [GO:0005730]; synaptonemal complex [GO:0000795]	SUBCELLULAR LOCATION: Nucleus, nucleolus {ECO:0000269|PubMed:8862517}. Chromosome {ECO:0000269|PubMed:8862517}. Note=Localized uniformly throughout the granular component of the nucleolus and on the surface of chromosomes during mitosis.	FALSE	FALSE	FALSE	FALSE	FALSE	FALSE
QPRT	QPRT	Q15274	reviewed	cytoplasm [GO:0005737]; cytosol [GO:0005829]; extracellular exosome [GO:0070062]; nicotinate-nucleotide diphosphorylase (carboxylating) activity [GO:0004514]; protein homodimerization activity [GO:0042803]; NAD biosynthetic process [GO:0009435]; NAD metabolic process [GO:0019674]; protein oligomerization [GO:0051259]; quinolinate catabolic process [GO:0034213]	3D-structure; Complete proteome; Glycosyltransferase; Polymorphism; Pyridine nucleotide biosynthesis; Reference proteome; Transferase	Q15274	cytoplasm [GO:0005737]; cytosol [GO:0005829]; extracellular exosome [GO:0070062]		FALSE	FALSE	FALSE	FALSE	FALSE	FALSE
RGS12	RGS12	O14924	reviewed	apical dendrite [GO:0097440]; cell junction [GO:0030054]; condensed nuclear chromosome [GO:0000794]; cytoplasm [GO:0005737]; cytosol [GO:0005829]; dendrite [GO:0030425]; neuronal cell body [GO:0043025]; nuclear matrix [GO:0016363]; nucleus [GO:0005634]; plasma membrane [GO:0005886]; protein complex [GO:0043234]; synapse [GO:0045202]; GTPase activator activity [GO:0005096]; GTPase regulator activi…	3D-structure; Alternative splicing; Cell junction; Cell projection; Complete proteome; Cytoplasm; GTPase activation; Isopeptide bond; Nucleus; Phosphoprotein; Polymorphism; Reference proteome; Repeat; Repressor; Signal transduction inhibitor; Synapse; Transcription; Ubl conjugation	O14924	condensed nuclear chromosome [GO:0000794]; cytoplasm [GO:0005737]; nuclear matrix [GO:0016363]; nucleolus [GO:0005730]; nucleus [GO:0005634]; plasma membrane [GO:0005886]	SUBCELLULAR LOCATION: Nucleus {ECO:0000269|PubMed:10869340}.; SUBCELLULAR LOCATION: Isoform 5: Nucleus matrix {ECO:0000269|PubMed:12024043}. Note=Also localized to discrete nuclear foci that are distinct from sites of RNA processing, PML nuclear bodies, and PcG domains.	FALSE	FALSE	FALSE	FALSE	FALSE	FALSE
VIL1	VIL1	P09327	reviewed	actin filament bundle [GO:0032432]; brush border [GO:0005903]; cytoplasm [GO:0005737]; extracellular exosome [GO:0070062]; filopodium [GO:0030175]; filopodium tip [GO:0032433]; lamellipodium [GO:0030027]; microvillus [GO:0005902]; nucleoplasm [GO:0005654]; plasma membrane [GO:0005886]; ruffle [GO:0001726]; actin filament binding [GO:0051015]; calcium ion binding [GO:0005509]; cysteine-type endope…	3D-structure; Actin capping; Actin-binding; Alternative splicing; Apoptosis; Calcium; Cell projection; Complete proteome; Cytoplasm; Cytoskeleton; Direct protein sequencing; Phosphoprotein; Polymorphism; Reference proteome; Repeat	P09327	actin filament bundle [GO:0032432]; brush border [GO:0005903]; cytoplasm [GO:0005737]; extracellular exosome [GO:0070062]; filopodium [GO:0030175]; filopodium tip [GO:0032433]; lamellipodium [GO:0030027]; microvillus [GO:0005902]; ruffle [GO:0001726]	SUBCELLULAR LOCATION: Cytoplasm, cytoskeleton. Cell projection, lamellipodium. Cell projection, ruffle. Cell projection, microvillus. Cell projection, filopodium tip {ECO:0000250}. Cell projection, filopodium {ECO:0000250}. Note=Relocalized in the tip of cellular protrusions and filipodial extensions upon infection with S.flexneri in primary intestinal epithelial cells (IEC) and in the tail-like …	FALSE	FALSE	FALSE	FALSE	FALSE	FALSE
POMC	POMC	P01189	reviewed	cytoplasm [GO:0005737]; extracellular region [GO:0005576]; extracellular space [GO:0005615]; peroxisomal matrix [GO:0005782]; secretory granule [GO:0030141]; secretory granule lumen [GO:0034774]; G-protein coupled receptor binding [GO:0001664]; hormone activity [GO:0005179]; neuropeptide hormone activity [GO:0005184]; receptor binding [GO:0005102]; type 1 melanocortin receptor binding [GO:0070996…	Acetylation; Amidation; Cleavage on pair of basic residues; Complete proteome; Direct protein sequencing; Disulfide bond; Endorphin; Glycoprotein; Hormone; Obesity; Phosphoprotein; Polymorphism; Reference proteome; Secreted; Signal	P01189	cytoplasm [GO:0005737]; extracellular region [GO:0005576]; extracellular space [GO:0005615]; peroxisomal matrix [GO:0005782]; secretory granule [GO:0030141]; secretory granule lumen [GO:0034774]	SUBCELLULAR LOCATION: Secreted.	TRUE	FALSE	FALSE	FALSE	FALSE	FALSE
POU6F2	POU6F2	P78424	reviewed	nucleus [GO:0005634]; DNA binding [GO:0003677]; transcription factor activity, sequence-specific DNA binding [GO:0003700]; central nervous system development [GO:0007417]; ganglion mother cell fate determination [GO:0007402]; regulation of transcription, DNA-templated [GO:0006355]; transcription from RNA polymerase II promoter [GO:0006366]; visual perception [GO:0007601]	Alternative splicing; Complete proteome; DNA-binding; Disease mutation; Homeobox; Nucleus; Reference proteome; Transcription; Transcription regulation	P78424	nucleus [GO:0005634]	SUBCELLULAR LOCATION: Nucleus {ECO:0000305}.	FALSE	FALSE	FALSE	FALSE	FALSE	FALSE
H2AFY2	H2AFY2	Q9P0M6	reviewed	Barr body [GO:0001740]; extracellular exosome [GO:0070062]; nuclear chromatin [GO:0000790]; nuclear chromosome, telomeric region [GO:0000784]; nucleoplasm [GO:0005654]; nucleosome [GO:0000786]; chromatin DNA binding [GO:0031490]; RNA polymerase II regulatory region sequence-specific DNA binding [GO:0000977]; transcription regulatory region DNA binding [GO:0044212]; brain development [GO:0007420];…	3D-structure; Chromatin regulator; Chromosome; Complete proteome; DNA-binding; Isopeptide bond; Nucleosome core; Nucleus; Reference proteome; Ubl conjugation	Q9P0M6	Barr body [GO:0001740]; extracellular exosome [GO:0070062]; nuclear chromatin [GO:0000790]; nucleoplasm [GO:0005654]; nucleosome [GO:0000786]; nucleus [GO:0005634]	SUBCELLULAR LOCATION: Nucleus. Chromosome. Note=Enriched in inactive X chromosome chromatin and in senescence-associated heterochromatin.	FALSE	FALSE	FALSE	FALSE	FALSE	FALSE
FAM69B	FAM69B	Q5VUD6	reviewed	endoplasmic reticulum membrane [GO:0005789]; integral component of membrane [GO:0016021]	Alternative splicing; Complete proteome; Disulfide bond; Endoplasmic reticulum; Membrane; Polymorphism; Reference proteome; Signal-anchor; Transmembrane; Transmembrane helix	Q5VUD6	endoplasmic reticulum membrane [GO:0005789]; integral component of membrane [GO:0016021]	SUBCELLULAR LOCATION: Endoplasmic reticulum membrane {ECO:0000250}; Single-pass type II membrane protein {ECO:0000250}.	FALSE	FALSE	FALSE	FALSE	TRUE	FALSE
LRRN4	LRRN4	Q8WUT4	reviewed	extracellular exosome [GO:0070062]; integral component of plasma membrane [GO:0005887]; long-term memory [GO:0007616]; visual learning [GO:0008542]	Complete proteome; Glycoprotein; Leucine-rich repeat; Membrane; Polymorphism; Reference proteome; Repeat; Signal; Transmembrane; Transmembrane helix	Q8WUT4	extracellular exosome [GO:0070062]; integral component of plasma membrane [GO:0005887]	SUBCELLULAR LOCATION: Membrane {ECO:0000305}; Single-pass type I membrane protein {ECO:0000305}.	TRUE	FALSE	FALSE	FALSE	TRUE	TRUE
KCTD16	KCTD16	Q68DU8	reviewed	cell junction [GO:0030054]; postsynaptic membrane [GO:0045211]; presynaptic membrane [GO:0042734]; receptor complex [GO:0043235]; protein homooligomerization [GO:0051260]; regulation of G-protein coupled receptor protein signaling pathway [GO:0008277]	3D-structure; Cell junction; Cell membrane; Complete proteome; Membrane; Phosphoprotein; Postsynaptic cell membrane; Reference proteome; Synapse	Q68DU8	cell junction [GO:0030054]; postsynaptic membrane [GO:0045211]; presynaptic membrane [GO:0042734]; receptor complex [GO:0043235]	SUBCELLULAR LOCATION: Cell junction, synapse, presynaptic cell membrane. Cell junction, synapse, postsynaptic cell membrane {ECO:0000250}.	FALSE	TRUE	FALSE	FALSE	FALSE	FALSE
LEFTY1	LEFTY1	O75610	reviewed	extracellular space [GO:0005615]; cytokine activity [GO:0005125]; transforming growth factor beta receptor binding [GO:0005160]; cell development [GO:0048468]; cell growth [GO:0016049]; determination of left/right symmetry [GO:0007368]; heart morphogenesis [GO:0003007]; negative regulation of transcription from RNA polymerase II promoter [GO:0000122]; positive regulation of pathway-restricted SMA…	Complete proteome; Cytokine; Developmental protein; Disulfide bond; Glycoprotein; Growth factor; Polymorphism; Reference proteome; Secreted; Signal	O75610	extracellular space [GO:0005615]	SUBCELLULAR LOCATION: Secreted.	TRUE	FALSE	FALSE	FALSE	FALSE	FALSE
BNC1	BNC1	Q01954	reviewed	cytoplasm [GO:0005737]; nucleus [GO:0005634]; DNA binding [GO:0003677]; metal ion binding [GO:0046872]; transcription factor activity, sequence-specific DNA binding [GO:0003700]; epidermis development [GO:0008544]; positive regulation of cell proliferation [GO:0008284]; transcription, DNA-templated [GO:0006351]	Complete proteome; Cytoplasm; DNA-binding; Metal-binding; Nucleus; Phosphoprotein; Reference proteome; Repeat; Transcription; Transcription regulation; Zinc; Zinc-finger	Q01954	cytoplasm [GO:0005737]; nucleus [GO:0005634]	SUBCELLULAR LOCATION: Nucleus {ECO:0000250}. Cytoplasm {ECO:0000250}. Note=Relocates to the midpiece of the flagellum during late spermiogenesis in spermatids. {ECO:0000250}.	FALSE	FALSE	FALSE	FALSE	FALSE	FALSE
FBN3	FBN3	Q75N90	reviewed	extracellular matrix [GO:0031012]; proteinaceous extracellular matrix [GO:0005578]; calcium ion binding [GO:0005509]; extracellular matrix structural constituent [GO:0005201]; anatomical structure morphogenesis [GO:0009653]; regulation of cellular response to growth factor stimulus [GO:0090287]	Calcium; Complete proteome; Disulfide bond; EGF-like domain; Extracellular matrix; Glycoprotein; Polymorphism; Reference proteome; Repeat; Secreted; Signal	Q75N90	extracellular matrix [GO:0031012]; proteinaceous extracellular matrix [GO:0005578]	SUBCELLULAR LOCATION: Secreted, extracellular space, extracellular matrix {ECO:0000269|PubMed:14962672}.	TRUE	FALSE	FALSE	FALSE	FALSE	FALSE
EFNA4	EFNA4	P52798	reviewed	anchored component of membrane [GO:0031225]; extracellular region [GO:0005576]; integral component of plasma membrane [GO:0005887]; plasma membrane [GO:0005886]; ephrin receptor binding [GO:0046875]; transmembrane-ephrin receptor activity [GO:0005005]; axon guidance [GO:0007411]; cell-cell signaling [GO:0007267]; ephrin receptor signaling pathway [GO:0048013]	Alternative splicing; Cell membrane; Complete proteome; Direct protein sequencing; Disulfide bond; GPI-anchor; Glycoprotein; Lipoprotein; Membrane; Reference proteome; Secreted; Signal	P52798	anchored component of membrane [GO:0031225]; extracellular region [GO:0005576]; integral component of plasma membrane [GO:0005887]; plasma membrane [GO:0005886]	SUBCELLULAR LOCATION: Isoform 1: Cell membrane; Lipid-anchor, GPI-anchor.; SUBCELLULAR LOCATION: Isoform 2: Secreted {ECO:0000305}.	TRUE	TRUE	FALSE	FALSE	FALSE	FALSE
PRSS35	PRSS35	Q8N3Z0	reviewed	extracellular region [GO:0005576]; mitochondrion [GO:0005739]	Complete proteome; Disulfide bond; Glycoprotein; Polymorphism; Reference proteome; Secreted; Serine protease homolog; Signal	Q8N3Z0	extracellular region [GO:0005576]; mitochondrion [GO:0005739]	SUBCELLULAR LOCATION: Secreted {ECO:0000305}.	TRUE	FALSE	FALSE	FALSE	FALSE	FALSE
GRIP1	GRIP1	Q9Y3R0	reviewed	cell junction [GO:0030054]; cytoplasmic, membrane-bounded vesicle [GO:0016023]; cytosol [GO:0005829]; dendrite [GO:0030425]; endoplasmic reticulum [GO:0005783]; membrane raft [GO:0045121]; neuron projection [GO:0043005]; plasma membrane [GO:0005886]; postsynaptic membrane [GO:0045211]; recycling endosome [GO:0055037]; androgen receptor binding [GO:0050681]; beta-catenin binding [GO:0008013]; gluc…	3D-structure; Alternative splicing; Cell junction; Cell membrane; Complete proteome; Cytoplasmic vesicle; Endoplasmic reticulum; Membrane; Phosphoprotein; Polymorphism; Postsynaptic cell membrane; Reference proteome; Repeat; Synapse	Q9Y3R0	cell junction [GO:0030054]; cytoplasmic membrane-bounded vesicle [GO:0016023]; cytosol [GO:0005829]; dendrite [GO:0030425]; endoplasmic reticulum [GO:0005783]; membrane raft [GO:0045121]; neuron projection [GO:0043005]; plasma membrane [GO:0005886]; postsynaptic membrane [GO:0045211]; recycling endosome [GO:0055037]	SUBCELLULAR LOCATION: Cytoplasmic vesicle {ECO:0000269|PubMed:10197531}. Endoplasmic reticulum {ECO:0000269|PubMed:10197531}. Cell junction, synapse, postsynaptic cell membrane {ECO:0000250}. Note=Cytoplasmic and membrane-associated with vesicles, peri-Golgi complexes and endoplasmic reticulum. Enriched in postsynaptic plasma membrane and postsynaptic densities (By similarity). {ECO:0000250}.	FALSE	TRUE	FALSE	TRUE	FALSE	FALSE
SPINK1	SPINK1	P00995	reviewed	acrosomal vesicle [GO:0001669]; extracellular exosome [GO:0070062]; extracellular space [GO:0005615]; endopeptidase inhibitor activity [GO:0004866]; serine-type endopeptidase inhibitor activity [GO:0004867]; negative regulation of calcium ion import [GO:0090281]; negative regulation of nitric oxide mediated signal transduction [GO:0010751]; negative regulation of peptidyl-tyrosine phosphorylation…	3D-structure; Complete proteome; Direct protein sequencing; Disease mutation; Disulfide bond; Polymorphism; Protease inhibitor; Reference proteome; Secreted; Serine protease inhibitor; Signal	P00995	extracellular exosome [GO:0070062]; extracellular space [GO:0005615]	SUBCELLULAR LOCATION: Secreted.	FALSE	FALSE	FALSE	FALSE	FALSE	FALSE
LRBA	LRBA	P50851	reviewed	endoplasmic reticulum [GO:0005783]; Golgi apparatus [GO:0005794]; integral component of membrane [GO:0016021]; lysosome [GO:0005764]; membrane [GO:0016020]; plasma membrane [GO:0005886]	3D-structure; Acetylation; Alternative splicing; Cell membrane; Coiled coil; Complete proteome; Disease mutation; Endoplasmic reticulum; Golgi apparatus; Lysosome; Membrane; Phosphoprotein; Polymorphism; Reference proteome; Repeat; Transmembrane; Transmembrane helix; WD repeat	P50851	cytoplasmic membrane-bounded vesicle [GO:0016023]; endomembrane system [GO:0012505]; endoplasmic reticulum [GO:0005783]; extrinsic component of membrane [GO:0019898]; Golgi apparatus [GO:0005794]; integral component of membrane [GO:0016021]; lysosome [GO:0005764]; membrane [GO:0016020]; plasma membrane [GO:0005886]	SUBCELLULAR LOCATION: Cell membrane {ECO:0000305}; Single-pass membrane protein {ECO:0000305}. Endoplasmic reticulum {ECO:0000250}. Golgi apparatus, trans-Golgi network {ECO:0000250}. Lysosome {ECO:0000250}.	FALSE	TRUE	FALSE	FALSE	TRUE	FALSE
VEPH1	VEPH1	Q14D04	reviewed	plasma membrane [GO:0005886]	Alternative splicing; Cell membrane; Complete proteome; Membrane; Polymorphism; Reference proteome	Q14D04	plasma membrane [GO:0005886]	SUBCELLULAR LOCATION: Cell membrane {ECO:0000250}; Peripheral membrane protein {ECO:0000250}; Cytoplasmic side {ECO:0000250}.	FALSE	TRUE	FALSE	FALSE	TRUE	FALSE
SSPO	SSPO	A2VEC9	reviewed	extracellular space [GO:0005615]; peptidase inhibitor activity [GO:0030414]; cell adhesion [GO:0007155]	Alternative splicing; Calcium; Cell adhesion; Complete proteome; Disulfide bond; EGF-like domain; Glycoprotein; Polymorphism; Reference proteome; Repeat; Secreted; Signal	A2VEC9	extracellular space [GO:0005615]	SUBCELLULAR LOCATION: Secreted, extracellular space {ECO:0000250}.	TRUE	FALSE	FALSE	FALSE	FALSE	FALSE
SPRR2F	SPRR2F	Q96RM1	reviewed	cornified envelope [GO:0001533]; cytoplasm [GO:0005737]; structural molecule activity [GO:0005198]; epidermis development [GO:0008544]; keratinization [GO:0031424]; keratinocyte differentiation [GO:0030216]; peptide cross-linking [GO:0018149]	Complete proteome; Cytoplasm; Keratinization; Reference proteome; Repeat	Q96RM1	cornified envelope [GO:0001533]; cytoplasm [GO:0005737]	SUBCELLULAR LOCATION: Cytoplasm {ECO:0000250}.	FALSE	FALSE	FALSE	FALSE	FALSE	FALSE
AGRN	AGRN	O00468	reviewed	basal lamina [GO:0005605]; cell junction [GO:0030054]; cytoplasm [GO:0005737]; extracellular exosome [GO:0070062]; extracellular matrix [GO:0031012]; extracellular region [GO:0005576]; Golgi lumen [GO:0005796]; integral component of membrane [GO:0016021]; lysosomal lumen [GO:0043202]; plasma membrane [GO:0005886]; synapse [GO:0045202]; calcium ion binding [GO:0005509]; chondroitin sulfate binding…	Alternative splicing; Calcium; Cell junction; Cell membrane; Complete proteome; Congenital myasthenic syndrome; Developmental protein; Differentiation; Disease mutation; Disulfide bond; EGF-like domain; Extracellular matrix; Glycoprotein; Heparan sulfate; Laminin EGF-like domain; Membrane; Phosphoprotein; Polymorphism; Proteoglycan; Reference proteome; Repeat; Secreted; Signal; Synapse; Transmemb…	O00468	basal lamina [GO:0005605]; cell junction [GO:0030054]; cell surface [GO:0009986]; cytoplasm [GO:0005737]; extracellular exosome [GO:0070062]; extracellular matrix [GO:0031012]; extracellular region [GO:0005576]; extracellular space [GO:0005615]; Golgi lumen [GO:0005796]; integral component of membrane [GO:0016021]; lysosomal lumen [GO:0043202]; plasma membrane [GO:0005886]; synapse [GO:0045202]	SUBCELLULAR LOCATION: Isoform 1: Secreted, extracellular space, extracellular matrix. Note=Synaptic basal lamina at the neuromuscular junction. {ECO:0000250}.; SUBCELLULAR LOCATION: Isoform 2: Cell junction, synapse. Cell membrane; Single-pass type II membrane protein.	TRUE	TRUE	FALSE	FALSE	TRUE	FALSE
KIF12	KIF12	Q96FN5	reviewed	cytoplasm [GO:0005737]; extracellular exosome [GO:0070062]; kinesin complex [GO:0005871]; microtubule [GO:0005874]; ATP binding [GO:0005524]; ATPase activity [GO:0016887]; microtubule motor activity [GO:0003777]; microtubule-based movement [GO:0007018]	ATP-binding; Coiled coil; Complete proteome; Cytoplasm; Cytoskeleton; Microtubule; Motor protein; Nucleotide-binding; Phosphoprotein; Reference proteome	Q96FN5	cytoplasm [GO:0005737]; extracellular exosome [GO:0070062]; kinesin complex [GO:0005871]; microtubule [GO:0005874]	SUBCELLULAR LOCATION: Cytoplasm, cytoskeleton {ECO:0000305}.	FALSE	FALSE	FALSE	FALSE	FALSE	FALSE
MEST	MEST	Q5EB52	reviewed	endoplasmic reticulum [GO:0005783]; endoplasmic reticulum membrane [GO:0005789]; extracellular exosome [GO:0070062]; integral component of membrane [GO:0016021]; hydrolase activity [GO:0016787]; mesoderm development [GO:0007498]; regulation of lipid storage [GO:0010883]	Alternative splicing; Complete proteome; Endoplasmic reticulum; Glycoprotein; Hydrolase; Membrane; Reference proteome; Transmembrane; Transmembrane helix	Q5EB52	endoplasmic reticulum [GO:0005783]; endoplasmic reticulum membrane [GO:0005789]; extracellular exosome [GO:0070062]; integral component of membrane [GO:0016021]	SUBCELLULAR LOCATION: Endoplasmic reticulum membrane {ECO:0000250}; Multi-pass membrane protein {ECO:0000250}.	TRUE	FALSE	FALSE	FALSE	TRUE	FALSE
GPC6	GPC6	Q9Y625	reviewed	anchored component of membrane [GO:0031225]; extracellular space [GO:0005615]; Golgi lumen [GO:0005796]; integral component of plasma membrane [GO:0005887]; lysosomal lumen [GO:0043202]; nucleus [GO:0005634]; plasma membrane [GO:0005886]; proteinaceous extracellular matrix [GO:0005578]; coreceptor activity involved in Wnt signaling pathway, planar cell polarity pathway [GO:1904929]; cell migratio…	Cell membrane; Complete proteome; Dwarfism; GPI-anchor; Glycoprotein; Heparan sulfate; Lipoprotein; Membrane; Polymorphism; Proteoglycan; Reference proteome; Secreted; Signal	Q9Y625	anchored component of membrane [GO:0031225]; extracellular space [GO:0005615]; Golgi lumen [GO:0005796]; integral component of plasma membrane [GO:0005887]; lysosomal lumen [GO:0043202]; nucleus [GO:0005634]; plasma membrane [GO:0005886]; proteinaceous extracellular matrix [GO:0005578]	SUBCELLULAR LOCATION: Cell membrane {ECO:0000250}; Lipid-anchor, GPI-anchor {ECO:0000250}; Extracellular side {ECO:0000250}.; SUBCELLULAR LOCATION: Secreted glypican-6: Secreted, extracellular space {ECO:0000250}.	FALSE	TRUE	FALSE	FALSE	FALSE	FALSE
CPSF1	CPSF1	Q10570	reviewed	mRNA cleavage and polyadenylation specificity factor complex [GO:0005847]; nucleoplasm [GO:0005654]; enzyme binding [GO:0019899]; mRNA 3'-UTR AU-rich region binding [GO:0035925]; mRNA 3'-end processing [GO:0031124]; mRNA cleavage [GO:0006379]; mRNA export from nucleus [GO:0006406]; mRNA polyadenylation [GO:0006378]; mRNA splicing, via spliceosome [GO:0000398]; pre-mRNA cleavage required for polya…	Complete proteome; Nucleus; Phosphoprotein; RNA-binding; Reference proteome; mRNA processing	Q10570	mRNA cleavage and polyadenylation specificity factor complex [GO:0005847]; nucleoplasm [GO:0005654]	SUBCELLULAR LOCATION: Nucleus, nucleoplasm.	FALSE	FALSE	FALSE	FALSE	FALSE	FALSE
ZNF618	ZNF618	Q5T7W0	reviewed	nucleus [GO:0005634]; DNA binding [GO:0003677]; metal ion binding [GO:0046872]; regulation of transcription, DNA-templated [GO:0006355]; transcription, DNA-templated [GO:0006351]	Acetylation; Alternative splicing; Complete proteome; DNA-binding; Isopeptide bond; Metal-binding; Nucleus; Reference proteome; Repeat; Transcription; Transcription regulation; Ubl conjugation; Zinc; Zinc-finger	Q5T7W0	nucleus [GO:0005634]	SUBCELLULAR LOCATION: Nucleus {ECO:0000305}.	FALSE	FALSE	FALSE	FALSE	FALSE	FALSE
SRCRB4D	SSC4D	Q8WTU2	reviewed	extracellular exosome [GO:0070062]; membrane [GO:0016020]; scavenger receptor activity [GO:0005044]	Alternative splicing; Complete proteome; Disulfide bond; Polymorphism; Reference proteome; Repeat; Secreted; Signal	Q8WTU2	extracellular exosome [GO:0070062]; membrane [GO:0016020]	SUBCELLULAR LOCATION: Secreted {ECO:0000305}.	FALSE	FALSE	FALSE	FALSE	FALSE	FALSE
ZNF579	ZNF579	Q8NAF0	reviewed	nucleus [GO:0005634]; DNA binding [GO:0003677]; metal ion binding [GO:0046872]; poly(A) RNA binding [GO:0044822]; regulation of transcription, DNA-templated [GO:0006355]; transcription, DNA-templated [GO:0006351]	Complete proteome; DNA-binding; Metal-binding; Nucleus; Phosphoprotein; Polymorphism; Reference proteome; Repeat; Transcription; Transcription regulation; Zinc; Zinc-finger	Q8NAF0	nucleus [GO:0005634]	SUBCELLULAR LOCATION: Nucleus {ECO:0000305}.	FALSE	FALSE	FALSE	FALSE	FALSE	FALSE
ADAMTS13	ADAMTS13	Q76LX8	reviewed	cell surface [GO:0009986]; endoplasmic reticulum lumen [GO:0005788]; extracellular space [GO:0005615]; proteinaceous extracellular matrix [GO:0005578]; calcium ion binding [GO:0005509]; integrin binding [GO:0005178]; metalloendopeptidase activity [GO:0004222]; metallopeptidase activity [GO:0008237]; zinc ion binding [GO:0008270]; cell-matrix adhesion [GO:0007160]; glycoprotein metabolic process […	3D-structure; Alternative splicing; Blood coagulation; Calcium; Cleavage on pair of basic residues; Complete proteome; Direct protein sequencing; Disease mutation; Disulfide bond; Glycoprotein; Hemostasis; Hydrolase; Metal-binding; Metalloprotease; Polymorphism; Protease; Reference proteome; Repeat; Secreted; Signal; Zinc; Zymogen	Q76LX8	cell surface [GO:0009986]; endoplasmic reticulum lumen [GO:0005788]; extracellular space [GO:0005615]; proteinaceous extracellular matrix [GO:0005578]	SUBCELLULAR LOCATION: Secreted {ECO:0000269|PubMed:12791682}. Note=Secretion enhanced by O-fucosylation of TSP type-1 repeats.	TRUE	FALSE	FALSE	FALSE	FALSE	FALSE
BMP1	BMP1	P13497	reviewed	extracellular region [GO:0005576]; extracellular space [GO:0005615]; Golgi apparatus [GO:0005794]; membrane-bounded vesicle [GO:0031988]; proteinaceous extracellular matrix [GO:0005578]; calcium ion binding [GO:0005509]; cytokine activity [GO:0005125]; metalloendopeptidase activity [GO:0004222]; metallopeptidase activity [GO:0008237]; peptidase activity [GO:0008233]; serine-type endopeptidase act…	3D-structure; Alternative splicing; Calcium; Chondrogenesis; Cleavage on pair of basic residues; Complete proteome; Cytokine; Developmental protein; Differentiation; Disease mutation; Disulfide bond; EGF-like domain; Extracellular matrix; Glycoprotein; Golgi apparatus; Growth factor; Hydrolase; Metal-binding; Metalloprotease; Osteogenesis; Osteogenesis imperfecta; Polymorphism; Protease; Referenc…	P13497	extracellular region [GO:0005576]; extracellular space [GO:0005615]; Golgi apparatus [GO:0005794]; membrane-bounded vesicle [GO:0031988]; proteinaceous extracellular matrix [GO:0005578]	SUBCELLULAR LOCATION: Golgi apparatus, trans-Golgi network {ECO:0000269|PubMed:12637569}. Secreted, extracellular space, extracellular matrix {ECO:0000269|PubMed:12637569}. Note=Co-localizes with POSTN in the Golgi. {ECO:0000250}.	TRUE	FALSE	FALSE	FALSE	FALSE	FALSE
CBX8	CBX8	Q9HC52	reviewed	heterochromatin [GO:0000792]; nuclear chromatin [GO:0000790]; nucleoplasm [GO:0005654]; nucleus [GO:0005634]; PcG protein complex [GO:0031519]; PRC1 complex [GO:0035102]; methylated histone binding [GO:0035064]; single-stranded RNA binding [GO:0003727]; ubiquitin-protein transferase activator activity [GO:0097027]; cellular response to hydrogen peroxide [GO:0070301]; histone ubiquitination [GO:00…	3D-structure; Chromatin regulator; Complete proteome; Nucleus; Phosphoprotein; Polymorphism; Reference proteome; Repressor; Transcription; Transcription regulation	Q9HC52	heterochromatin [GO:0000792]; nuclear chromatin [GO:0000790]; nucleoplasm [GO:0005654]; nucleus [GO:0005634]; PcG protein complex [GO:0031519]; PRC1 complex [GO:0035102]	SUBCELLULAR LOCATION: Nucleus {ECO:0000269|PubMed:21282530}.	FALSE	FALSE	FALSE	FALSE	FALSE	FALSE
DAPK1	DAPK1	P53355	reviewed	actin cytoskeleton [GO:0015629]; cytoplasm [GO:0005737]; plasma membrane [GO:0005886]; ATP binding [GO:0005524]; calmodulin binding [GO:0005516]; calmodulin-dependent protein kinase activity [GO:0004683]; GTP binding [GO:0005525]; identical protein binding [GO:0042802]; protein kinase activity [GO:0004672]; protein serine/threonine kinase activity [GO:0004674]; syntaxin-1 binding [GO:0017075]; ap…	3D-structure; ANK repeat; ATP-binding; Alternative splicing; Apoptosis; Calmodulin-binding; Complete proteome; Cytoplasm; Cytoskeleton; GTP-binding; Kinase; Nucleotide-binding; Phosphoprotein; Polymorphism; Reference proteome; Repeat; Serine/threonine-protein kinase; Transferase; Translation regulation; Ubl conjugation	P53355	actin cytoskeleton [GO:0015629]; cytoplasm [GO:0005737]; plasma membrane [GO:0005886]	SUBCELLULAR LOCATION: Isoform 1: Cytoplasm. Cytoplasm, cytoskeleton. Note=Colocalizes with MAP1B in the microtubules and cortical actin fibers.; SUBCELLULAR LOCATION: Isoform 2: Cytoplasm. Cytoplasm, cytoskeleton.	FALSE	FALSE	FALSE	FALSE	FALSE	FALSE
TM4SF4	TM4SF4	P48230	reviewed	integral component of membrane [GO:0016021]; tissue regeneration [GO:0042246]	Complete proteome; Glycoprotein; Membrane; Reference proteome; Transmembrane; Transmembrane helix	P48230	integral component of membrane [GO:0016021]	SUBCELLULAR LOCATION: Membrane; Multi-pass membrane protein.	TRUE	FALSE	FALSE	FALSE	TRUE	TRUE
HNF1B	HNF1B	P35680	reviewed	nucleoplasm [GO:0005654]; nucleus [GO:0005634]; transcription factor complex [GO:0005667]; core promoter proximal region DNA binding [GO:0001159]; DNA binding [GO:0003677]; protein homodimerization activity [GO:0042803]; sequence-specific DNA binding [GO:0043565]; transcription factor activity, RNA polymerase II distal enhancer sequence-specific binding [GO:0003705]; transcription factor activity…	3D-structure; Activator; Alternative splicing; Complete proteome; DNA-binding; Diabetes mellitus; Homeobox; Nucleus; Phosphoprotein; Polymorphism; Reference proteome; Transcription; Transcription regulation	P35680	nucleoplasm [GO:0005654]; nucleus [GO:0005634]; transcription factor complex [GO:0005667]	SUBCELLULAR LOCATION: Nucleus.	FALSE	FALSE	FALSE	FALSE	FALSE	FALSE
FRAS1	FRAS1	Q86XX4	reviewed	integral component of membrane [GO:0016021]; plasma membrane [GO:0005886]; sublamina densa [GO:0061618]; metal ion binding [GO:0046872]; cell communication [GO:0007154]; embryonic limb morphogenesis [GO:0030326]; metanephros morphogenesis [GO:0003338]; morphogenesis of an epithelium [GO:0002009]; palate development [GO:0060021]; protein transport [GO:0015031]; skin development [GO:0043588]	Alternative splicing; Calcium; Cell membrane; Complete proteome; Glycoprotein; Membrane; Metal-binding; Phosphoprotein; Polymorphism; Reference proteome; Repeat; Signal; Transmembrane; Transmembrane helix	Q86XX4	integral component of membrane [GO:0016021]; plasma membrane [GO:0005886]; sublamina densa [GO:0061618]	SUBCELLULAR LOCATION: Cell membrane {ECO:0000305}; Single-pass type I membrane protein {ECO:0000305}; Extracellular side {ECO:0000305}.	TRUE	TRUE	FALSE	FALSE	TRUE	TRUE
ZNF608	ZNF608	Q9ULD9	reviewed	metal ion binding [GO:0046872]	Alternative splicing; Coiled coil; Complete proteome; Isopeptide bond; Metal-binding; Phosphoprotein; Polymorphism; Reference proteome; Ubl conjugation; Zinc; Zinc-finger	Q9ULD9			FALSE	FALSE	FALSE	FALSE	FALSE	FALSE
HSFX1	HSFX1	Q9UBD0	reviewed	cytoplasm [GO:0005737]; nucleus [GO:0005634]; sequence-specific DNA binding [GO:0043565]; transcription factor activity, sequence-specific DNA binding [GO:0003700]; transcription, DNA-templated [GO:0006351]	Complete proteome; Cytoplasm; DNA-binding; Isopeptide bond; Nucleus; Reference proteome; Transcription; Transcription regulation; Ubl conjugation	Q9UBD0	cytoplasm [GO:0005737]; nucleus [GO:0005634]	SUBCELLULAR LOCATION: Nucleus {ECO:0000305}. Cytoplasm {ECO:0000269|PubMed:15044259}.	FALSE	FALSE	FALSE	FALSE	FALSE	FALSE
KIAA1305	NYNRIN	Q9P2P1	reviewed	integral component of membrane [GO:0016021]; nucleic acid binding [GO:0003676]; DNA integration [GO:0015074]	Alternative splicing; Complete proteome; Membrane; Polymorphism; Reference proteome; Transmembrane; Transmembrane helix	Q9P2P1	integral component of membrane [GO:0016021]	SUBCELLULAR LOCATION: Membrane {ECO:0000305}; Multi-pass membrane protein {ECO:0000305}.	FALSE	FALSE	FALSE	FALSE	TRUE	FALSE
SLC22A8	SLC22A8	Q8TCC7	reviewed	basolateral plasma membrane [GO:0016323]; extracellular exosome [GO:0070062]; integral component of plasma membrane [GO:0005887]; plasma membrane [GO:0005886]; anion:anion antiporter activity [GO:0015301]; inorganic anion exchanger activity [GO:0005452]; sodium-independent organic anion transmembrane transporter activity [GO:0015347]; anion transmembrane transport [GO:0098656]; response to toxic …	Alternative splicing; Cell membrane; Complete proteome; Detoxification; Glycoprotein; Ion transport; Membrane; Phosphoprotein; Polymorphism; Reference proteome; Transmembrane; Transmembrane helix; Transport	Q8TCC7	basolateral plasma membrane [GO:0016323]; extracellular exosome [GO:0070062]; integral component of membrane [GO:0016021]; plasma membrane [GO:0005886]	SUBCELLULAR LOCATION: Basolateral cell membrane {ECO:0000305}; Multi-pass membrane protein {ECO:0000305}. Note=Localizes on the brush border membrane of the choroid epithelial cells. Localizes to the basolateral membrane of the proximal tubular cells. Localizes on the abluminal and possibly, luminal membrane of the brain capillary endothelial cells (BCEC) (By similarity). {ECO:0000250}.	TRUE	TRUE	FALSE	FALSE	TRUE	FALSE
KCNH7	KCNH7	Q9NS40	reviewed	integral component of plasma membrane [GO:0005887]; plasma membrane [GO:0005886]; voltage-gated potassium channel activity [GO:0005249]; regulation of membrane potential [GO:0042391]	Alternative splicing; Complete proteome; Glycoprotein; Ion channel; Ion transport; Membrane; Phosphoprotein; Polymorphism; Potassium; Potassium channel; Potassium transport; Reference proteome; Transmembrane; Transmembrane helix; Transport; Voltage-gated channel	Q9NS40	integral component of plasma membrane [GO:0005887]; plasma membrane [GO:0005886]	SUBCELLULAR LOCATION: Membrane; Multi-pass membrane protein.	TRUE	FALSE	FALSE	FALSE	TRUE	FALSE
ADAMTS16	ADAMTS16	Q8TE57	reviewed	proteinaceous extracellular matrix [GO:0005578]; metalloendopeptidase activity [GO:0004222]; zinc ion binding [GO:0008270]; branching involved in ureteric bud morphogenesis [GO:0001658]; regulation of cilium assembly [GO:1902017]; regulation of systemic arterial blood pressure [GO:0003073]	Alternative splicing; Cleavage on pair of basic residues; Complete proteome; Disulfide bond; Extracellular matrix; Glycoprotein; Hydrolase; Metal-binding; Metalloprotease; Polymorphism; Protease; Reference proteome; Repeat; Secreted; Signal; Zinc; Zymogen	Q8TE57	proteinaceous extracellular matrix [GO:0005578]	SUBCELLULAR LOCATION: Secreted, extracellular space, extracellular matrix {ECO:0000250}.	TRUE	FALSE	FALSE	FALSE	FALSE	TRUE
SERPINA4	SERPINA4	P29622	reviewed	extracellular exosome [GO:0070062]; extracellular region [GO:0005576]; extracellular space [GO:0005615]; platelet dense granule lumen [GO:0031089]; serine-type endopeptidase inhibitor activity [GO:0004867]; negative regulation of endopeptidase activity [GO:0010951]; platelet degranulation [GO:0002576]	Complete proteome; Direct protein sequencing; Glycoprotein; Protease inhibitor; Reference proteome; Secreted; Serine protease inhibitor; Signal	P29622	extracellular exosome [GO:0070062]; extracellular space [GO:0005615]	SUBCELLULAR LOCATION: Secreted.	TRUE	FALSE	FALSE	FALSE	FALSE	TRUE
CDH7	CDH7	Q9ULB5	reviewed	integral component of membrane [GO:0016021]; plasma membrane [GO:0005886]; calcium ion binding [GO:0005509]; adherens junction organization [GO:0034332]; homophilic cell adhesion via plasma membrane adhesion molecules [GO:0007156]; single organismal cell-cell adhesion [GO:0016337]	Calcium; Cell adhesion; Cell membrane; Cleavage on pair of basic residues; Complete proteome; Glycoprotein; Membrane; Metal-binding; Phosphoprotein; Polymorphism; Reference proteome; Repeat; Signal; Transmembrane; Transmembrane helix	Q9ULB5	integral component of membrane [GO:0016021]; plasma membrane [GO:0005886]	SUBCELLULAR LOCATION: Cell membrane; Single-pass type I membrane protein.	TRUE	TRUE	FALSE	FALSE	TRUE	FALSE
TMEM132A	TMEM132A	Q24JP5	reviewed	endoplasmic reticulum membrane [GO:0005789]; extracellular exosome [GO:0070062]; Golgi membrane [GO:0000139]; integral component of membrane [GO:0016021]	Alternative splicing; Complete proteome; Endoplasmic reticulum; Glycoprotein; Golgi apparatus; Membrane; Phosphoprotein; Polymorphism; Reference proteome; Signal; Transmembrane; Transmembrane helix	Q24JP5	endoplasmic reticulum membrane [GO:0005789]; extracellular exosome [GO:0070062]; Golgi membrane [GO:0000139]; integral component of membrane [GO:0016021]	SUBCELLULAR LOCATION: Golgi apparatus membrane {ECO:0000250}; Single-pass type I membrane protein {ECO:0000250}. Endoplasmic reticulum membrane {ECO:0000250}; Single-pass type I membrane protein {ECO:0000250}.	TRUE	FALSE	FALSE	FALSE	TRUE	TRUE
GATA5	GATA5	Q9BWX5	reviewed	nucleoplasm [GO:0005654]; nucleus [GO:0005634]; transcription factor complex [GO:0005667]; chromatin binding [GO:0003682]; enhancer sequence-specific DNA binding [GO:0001158]; RNA polymerase II regulatory region sequence-specific DNA binding [GO:0000977]; RNA polymerase II transcription factor binding [GO:0001085]; transcription factor activity, RNA polymerase II distal enhancer sequence-specific…	Activator; Complete proteome; DNA-binding; Disease mutation; Metal-binding; Nucleus; Reference proteome; Repeat; Transcription; Transcription regulation; Zinc; Zinc-finger	Q9BWX5	nucleoplasm [GO:0005654]; nucleus [GO:0005634]	SUBCELLULAR LOCATION: Nucleus {ECO:0000250}.	FALSE	FALSE	FALSE	FALSE	FALSE	FALSE
NPC1L1	NPC1L1	Q9UHC9	reviewed	apical plasma membrane [GO:0016324]; brush border membrane [GO:0031526]; cytoplasmic vesicle membrane [GO:0030659]; integral component of membrane [GO:0016021]; plasma membrane [GO:0005886]; drug binding [GO:0008144]; hedgehog receptor activity [GO:0008158]; myosin V binding [GO:0031489]; Rab GTPase binding [GO:0017137]; cholesterol biosynthetic process [GO:0006695]; cholesterol transport [GO:003…	3D-structure; Alternative splicing; Cell membrane; Cholesterol metabolism; Complete proteome; Cytoplasmic vesicle; Disulfide bond; Glycoprotein; Lipid metabolism; Membrane; Polymorphism; Reference proteome; Signal; Steroid metabolism; Sterol metabolism; Transmembrane; Transmembrane helix	Q9UHC9	apical plasma membrane [GO:0016324]; brush border membrane [GO:0031526]; cytoplasmic vesicle membrane [GO:0030659]; integral component of membrane [GO:0016021]; plasma membrane [GO:0005886]	SUBCELLULAR LOCATION: Apical cell membrane {ECO:0000269|PubMed:15671032}; Multi-pass membrane protein {ECO:0000269|PubMed:15671032}. Cell membrane {ECO:0000250}; Multi-pass membrane protein {ECO:0000250}. Cytoplasmic vesicle membrane {ECO:0000269|PubMed:15671032}; Multi-pass membrane protein {ECO:0000269|PubMed:15671032}. Note=Subfractionation of brush border membranes from proximal enterocytes s…	TRUE	TRUE	TRUE	FALSE	TRUE	TRUE
C1QTNF6	C1QTNF6	Q9BXI9	reviewed	collagen trimer [GO:0005581]; extracellular space [GO:0005615]; protein heterotrimerization [GO:0070208]	Alternative splicing; Collagen; Complete proteome; Direct protein sequencing; Glycoprotein; Polymorphism; Reference proteome; Secreted; Signal	Q9BXI9	collagen trimer [GO:0005581]; extracellular space [GO:0005615]	SUBCELLULAR LOCATION: Secreted {ECO:0000305}.	TRUE	FALSE	FALSE	FALSE	FALSE	FALSE
FAM123B	AMER1	Q5JTC6	reviewed	cytosol [GO:0005829]; intracellular membrane-bounded organelle [GO:0043231]; nucleus [GO:0005634]; plasma membrane [GO:0005886]; beta-catenin binding [GO:0008013]; beta-catenin destruction complex binding [GO:1904713]; phosphatidylinositol-4,5-bisphosphate binding [GO:0005546]; adipose tissue development [GO:0060612]; anatomical structure development [GO:0048856]; beta-catenin destruction complex…	3D-structure; Acetylation; Alternative splicing; Cell membrane; Complete proteome; Cytoplasm; Lipid-binding; Membrane; Nucleus; Phosphoprotein; Polymorphism; Reference proteome; Wnt signaling pathway	Q5JTC6	cytosol [GO:0005829]; nucleus [GO:0005634]; plasma membrane [GO:0005886]	SUBCELLULAR LOCATION: Cytoplasm. Cell membrane; Peripheral membrane protein; Cytoplasmic side. Nucleus. Note=Shuttles between nucleus and cytoplasm. Detected in nuclear paraspeckles that are found close to splicing speckles. Translocates to the cell membrane following binding to PtdIns(4,5)P2.	FALSE	TRUE	FALSE	FALSE	TRUE	FALSE
CPAMD8	CPAMD8	Q8IZJ3	reviewed	extracellular space [GO:0005615]; plasma membrane [GO:0005886]; serine-type endopeptidase inhibitor activity [GO:0004867]	Alternative splicing; Cell membrane; Complete proteome; Glycoprotein; Membrane; Polymorphism; Protease inhibitor; Reference proteome; Secreted; Serine protease inhibitor; Signal	Q8IZJ3	extracellular space [GO:0005615]; plasma membrane [GO:0005886]	SUBCELLULAR LOCATION: Secreted {ECO:0000305|PubMed:15177561}. Cell membrane {ECO:0000269|PubMed:15177561}; Peripheral membrane protein {ECO:0000269|PubMed:15177561}; Extracellular side {ECO:0000269|PubMed:15177561}.	TRUE	TRUE	FALSE	FALSE	TRUE	TRUE
FLRT2	FLRT2	O43155	reviewed	cell-cell junction [GO:0005911]; cytoplasm [GO:0005737]; endoplasmic reticulum membrane [GO:0005789]; extracellular exosome [GO:0070062]; extracellular space [GO:0005615]; focal adhesion [GO:0005925]; integral component of plasma membrane [GO:0005887]; neuron projection [GO:0043005]; plasma membrane [GO:0005886]; proteinaceous extracellular matrix [GO:0005578]; synapse [GO:0045202]; chemorepellen…	Cell adhesion; Cell junction; Cell membrane; Complete proteome; Developmental protein; Direct protein sequencing; Disulfide bond; Endoplasmic reticulum; Extracellular matrix; Glycoprotein; Leucine-rich repeat; Membrane; Microsome; Polymorphism; Reference proteome; Repeat; Secreted; Signal; Synapse; Synaptosome; Transmembrane; Transmembrane helix	O43155	extracellular exosome [GO:0070062]; extracellular space [GO:0005615]; focal adhesion [GO:0005925]; integral component of plasma membrane [GO:0005887]; intracellular [GO:0005622]; proteinaceous extracellular matrix [GO:0005578]	SUBCELLULAR LOCATION: Membrane {ECO:0000305}; Single-pass type I membrane protein {ECO:0000305}.	TRUE	FALSE	FALSE	FALSE	TRUE	FALSE
WNT8B	WNT8B	Q93098	reviewed	extracellular region [GO:0005576]; extracellular space [GO:0005615]; proteinaceous extracellular matrix [GO:0005578]; frizzled binding [GO:0005109]; beta-catenin destruction complex disassembly [GO:1904886]; cell fate commitment [GO:0045165]; cellular response to retinoic acid [GO:0071300]; determination of dorsal identity [GO:0048263]; gastrulation [GO:0007369]; nervous system development [GO:00…	Complete proteome; Developmental protein; Disulfide bond; Extracellular matrix; Glycoprotein; Lipoprotein; Polymorphism; Reference proteome; Secreted; Signal; Wnt signaling pathway	Q93098	extracellular region [GO:0005576]; extracellular space [GO:0005615]; proteinaceous extracellular matrix [GO:0005578]	SUBCELLULAR LOCATION: Secreted, extracellular space, extracellular matrix.	TRUE	FALSE	FALSE	FALSE	FALSE	FALSE
STRA6	STRA6	Q9BX79	reviewed	integral component of membrane [GO:0016021]; plasma membrane [GO:0005886]; protein complex [GO:0043234]; receptor activity [GO:0004872]; vitamin transporter activity [GO:0051183]; adrenal gland development [GO:0030325]; alveolar primary septum development [GO:0061143]; artery morphogenesis [GO:0048844]; blood vessel development [GO:0001568]; cognition [GO:0050890]; developmental growth [GO:004858…	Alternative splicing; Cell membrane; Complete proteome; Disease mutation; Glycoprotein; Membrane; Microphthalmia; Polymorphism; Receptor; Reference proteome; Transmembrane; Transmembrane helix; Transport	Q9BX79	integral component of membrane [GO:0016021]; plasma membrane [GO:0005886]; protein complex [GO:0043234]	SUBCELLULAR LOCATION: Cell membrane {ECO:0000305}; Multi-pass membrane protein {ECO:0000305}.	TRUE	TRUE	FALSE	FALSE	TRUE	FALSE
B4GALNT4	B4GALNT4	Q76KP1	reviewed	Golgi cisterna membrane [GO:0032580]; integral component of membrane [GO:0016021]; acetylgalactosaminyltransferase activity [GO:0008376]; N-acetyl-beta-glucosaminyl-glycoprotein 4-beta-N-acetylgalactosaminyltransferase activity [GO:0033842]	Complete proteome; Glycoprotein; Golgi apparatus; Membrane; Polymorphism; Reference proteome; Signal-anchor; Transferase; Transmembrane; Transmembrane helix	Q76KP1	Golgi cisterna membrane [GO:0032580]; integral component of membrane [GO:0016021]	SUBCELLULAR LOCATION: Golgi apparatus, Golgi stack membrane {ECO:0000250}; Single-pass type II membrane protein {ECO:0000250}.	TRUE	FALSE	FALSE	FALSE	TRUE	FALSE
AMOT	AMOT	Q4VCS5	reviewed	actin filament [GO:0005884]; bicellular tight junction [GO:0005923]; cell surface [GO:0009986]; cytoplasm [GO:0005737]; cytosol [GO:0005829]; endocytic vesicle [GO:0030139]; external side of plasma membrane [GO:0009897]; integral component of membrane [GO:0016021]; lamellipodium [GO:0030027]; ruffle [GO:0001726]; stress fiber [GO:0001725]; angiostatin binding [GO:0043532]; receptor activity [GO:0…	Alternative splicing; Cell junction; Coiled coil; Complete proteome; Isopeptide bond; Phosphoprotein; Reference proteome; Tight junction; Ubl conjugation	Q4VCS5	actin filament [GO:0005884]; bicellular tight junction [GO:0005923]; cell surface [GO:0009986]; cytoplasm [GO:0005737]; cytosol [GO:0005829]; endocytic vesicle [GO:0030139]; external side of plasma membrane [GO:0009897]; integral component of membrane [GO:0016021]; lamellipodium [GO:0030027]; ruffle [GO:0001726]; stress fiber [GO:0001725]	SUBCELLULAR LOCATION: Cell junction, tight junction {ECO:0000269|PubMed:16043488}. Note=Localized on the cell surface. May act as a transmembrane protein.	FALSE	FALSE	TRUE	FALSE	TRUE	FALSE
ZSCAN23	ZSCAN23	Q3MJ62	reviewed	extracellular exosome [GO:0070062]; nucleus [GO:0005634]; metal ion binding [GO:0046872]; sequence-specific DNA binding [GO:0043565]; transcription factor activity, sequence-specific DNA binding [GO:0003700]; transcription, DNA-templated [GO:0006351]	Complete proteome; DNA-binding; Metal-binding; Nucleus; Reference proteome; Repeat; Transcription; Transcription regulation; Zinc; Zinc-finger	Q3MJ62	extracellular exosome [GO:0070062]; nucleus [GO:0005634]	SUBCELLULAR LOCATION: Nucleus {ECO:0000255|PROSITE-ProRule:PRU00187}.	FALSE	FALSE	FALSE	FALSE	FALSE	FALSE
EXOC3L	EXOC3L1	Q86VI1	reviewed	exocyst [GO:0000145]; secretory granule [GO:0030141]; transport vesicle [GO:0030133]; SNARE binding [GO:0000149]; exocyst localization [GO:0051601]; exocytosis [GO:0006887]; peptide hormone secretion [GO:0030072]	Complete proteome; Cytoplasmic vesicle; Exocytosis; Polymorphism; Reference proteome	Q86VI1	exocyst [GO:0000145]; secretory granule [GO:0030141]; transport vesicle [GO:0030133]	SUBCELLULAR LOCATION: Cytoplasmic vesicle, secretory vesicle {ECO:0000250}. Note=Colocalizes with insulin granules. {ECO:0000250}.	FALSE	FALSE	FALSE	FALSE	FALSE	FALSE
CHRFAM7A	CHRFAM7A	Q494W8	reviewed	integral component of membrane [GO:0016021]; extracellular ligand-gated ion channel activity [GO:0005230]	Complete proteome; Membrane; Reference proteome; Transmembrane; Transmembrane helix	Q494W8	integral component of membrane [GO:0016021]	SUBCELLULAR LOCATION: Membrane {ECO:0000250}; Multi-pass membrane protein {ECO:0000250}.	FALSE	FALSE	FALSE	FALSE	TRUE	FALSE
SHF	SHF	Q7M4L6	reviewed	apoptotic process [GO:0006915]	Alternative splicing; Apoptosis; Complete proteome; Phosphoprotein; Reference proteome; SH2 domain	Q7M4L6			FALSE	FALSE	FALSE	FALSE	FALSE	FALSE
HIC2	HIC2	Q96JB3	reviewed	nucleus [GO:0005634]; DNA binding [GO:0003677]; metal ion binding [GO:0046872]; protein C-terminus binding [GO:0008022]; negative regulation of transcription, DNA-templated [GO:0045892]; transcription, DNA-templated [GO:0006351]	Alternative splicing; Complete proteome; DNA-binding; Metal-binding; Nucleus; Reference proteome; Repeat; Repressor; Transcription; Transcription regulation; Zinc; Zinc-finger	Q96JB3	nucleoplasm [GO:0005654]; nucleus [GO:0005634]; plasma membrane [GO:0005886]	SUBCELLULAR LOCATION: Nucleus.	FALSE	FALSE	FALSE	FALSE	FALSE	FALSE
PITX2	PITX2	Q99697	reviewed	cytoplasm [GO:0005737]; nucleus [GO:0005634]; transcription factor complex [GO:0005667]; chromatin DNA binding [GO:0031490]; identical protein binding [GO:0042802]; phosphoprotein binding [GO:0051219]; protein homodimerization activity [GO:0042803]; ribonucleoprotein complex binding [GO:0043021]; RNA polymerase II activating transcription factor binding [GO:0001102]; RNA polymerase II core promot…	3D-structure; Alternative splicing; Complete proteome; DNA-binding; Developmental protein; Disease mutation; Homeobox; Nucleus; Peters anomaly; Phosphoprotein; Reference proteome	Q99697	cytoplasm [GO:0005737]; nucleoplasm [GO:0005654]; nucleus [GO:0005634]; transcription factor complex [GO:0005667]	SUBCELLULAR LOCATION: Nucleus.	FALSE	FALSE	FALSE	FALSE	FALSE	FALSE
KCTD15	KCTD15	Q96SI1	reviewed	multicellular organism development [GO:0007275]; protein homooligomerization [GO:0051260]	Alternative splicing; Complete proteome; Developmental protein; Phosphoprotein; Polymorphism; Reference proteome	Q96SI1			FALSE	FALSE	FALSE	FALSE	FALSE	FALSE
ITIH2	ITIH2	P19823	reviewed	blood microparticle [GO:0072562]; extracellular exosome [GO:0070062]; extracellular region [GO:0005576]; endopeptidase inhibitor activity [GO:0004866]; serine-type endopeptidase inhibitor activity [GO:0004867]; hyaluronan metabolic process [GO:0030212]; negative regulation of endopeptidase activity [GO:0010951]	Complete proteome; Direct protein sequencing; Disulfide bond; Gamma-carboxyglutamic acid; Glycoprotein; Phosphoprotein; Polymorphism; Protease inhibitor; Proteoglycan; Reference proteome; Secreted; Serine protease inhibitor; Signal	P19823	blood microparticle [GO:0072562]; extracellular exosome [GO:0070062]; extracellular region [GO:0005576]	SUBCELLULAR LOCATION: Secreted.	TRUE	FALSE	FALSE	FALSE	FALSE	FALSE
RAB3B	RAB3B	P20337	reviewed	cytoplasm [GO:0005737]; cytosol [GO:0005829]; extracellular exosome [GO:0070062]; perinuclear region of cytoplasm [GO:0048471]; plasma membrane [GO:0005886]; secretory granule [GO:0030141]; synaptic vesicle [GO:0008021]; vesicle [GO:0031982]; GDP binding [GO:0019003]; GTP binding [GO:0005525]; GTPase activity [GO:0003924]; myosin V binding [GO:0031489]; antigen processing and presentation [GO:001…	3D-structure; Cell membrane; Complete proteome; GTP-binding; Lipoprotein; Membrane; Methylation; Nucleotide-binding; Phosphoprotein; Prenylation; Protein transport; Reference proteome; Transport	P20337	cytoplasm [GO:0005737]; cytosol [GO:0005829]; endosome [GO:0005768]; extracellular exosome [GO:0070062]; perinuclear region of cytoplasm [GO:0048471]; plasma membrane [GO:0005886]; secretory granule membrane [GO:0030667]; synaptic vesicle [GO:0008021]; vesicle [GO:0031982]	SUBCELLULAR LOCATION: Cell membrane {ECO:0000305}; Lipid-anchor {ECO:0000305}; Cytoplasmic side {ECO:0000305}.	FALSE	TRUE	FALSE	FALSE	FALSE	FALSE
CHRNA7	CHRNA7	P36544	reviewed	acetylcholine-gated channel complex [GO:0005892]; cell junction [GO:0030054]; integral component of membrane [GO:0016021]; plasma membrane [GO:0005886]; postsynaptic membrane [GO:0045211]; acetylcholine binding [GO:0042166]; acetylcholine receptor activity [GO:0015464]; acetylcholine-activated cation-selective channel activity [GO:0004889]; acetylcholine-gated cation channel activity [GO:0022848]…	3D-structure; Alternative splicing; Cell junction; Cell membrane; Complete proteome; Disulfide bond; Glycoprotein; Ion channel; Ion transport; Ligand-gated ion channel; Membrane; Postsynaptic cell membrane; Receptor; Reference proteome; Signal; Synapse; Transmembrane; Transmembrane helix; Transport	P36544	acetylcholine-gated channel complex [GO:0005892]; cell junction [GO:0030054]; integral component of membrane [GO:0016021]; plasma membrane [GO:0005886]; postsynaptic membrane [GO:0045211]	SUBCELLULAR LOCATION: Cell junction, synapse, postsynaptic cell membrane; Multi-pass membrane protein. Cell membrane; Multi-pass membrane protein.	TRUE	TRUE	FALSE	FALSE	TRUE	FALSE
ZNF409, ZFHX2	ZFHX2	Q9C0A1	reviewed	nucleus [GO:0005634]; sequence-specific DNA binding [GO:0043565]; zinc ion binding [GO:0008270]; adult behavior [GO:0030534]; regulation of transcription, DNA-templated [GO:0006355]; transcription, DNA-templated [GO:0006351]	Activator; Alternative splicing; Complete proteome; DNA-binding; Homeobox; Metal-binding; Nucleus; Reference proteome; Repeat; Repressor; Transcription; Transcription regulation; Zinc; Zinc-finger	Q9C0A1	nucleus [GO:0005634]	SUBCELLULAR LOCATION: Nucleus {ECO:0000305}.	FALSE	FALSE	FALSE	FALSE	FALSE	FALSE
TRIM46	TRIM46	Q7Z4K8	reviewed	intracellular [GO:0005622]; zinc ion binding [GO:0008270]	Alternative splicing; Coiled coil; Complete proteome; Metal-binding; Phosphoprotein; Reference proteome; Repeat; Zinc; Zinc-finger	Q7Z4K8	intracellular [GO:0005622]		FALSE	FALSE	FALSE	FALSE	FALSE	FALSE
C6orf124	MLLT4-AS1	Q9Y6Z5	reviewed	NA	Alternative splicing; Complete proteome; Reference proteome; Repeat	Q9Y6Z5			FALSE	FALSE	FALSE	FALSE	FALSE	FALSE
C11orf41	KIAA1549L	Q6ZVL6	reviewed	integral component of membrane [GO:0016021]; mitophagy in response to mitochondrial depolarization [GO:0098779]; positive regulation of defense response to virus by host [GO:0002230]; xenophagy [GO:0098792]	Alternative splicing; Coiled coil; Complete proteome; Membrane; Reference proteome; Transmembrane; Transmembrane helix	Q6ZVL6	integral component of membrane [GO:0016021]	SUBCELLULAR LOCATION: Membrane {ECO:0000305}; Single-pass membrane protein {ECO:0000305}.	FALSE	FALSE	FALSE	FALSE	TRUE	FALSE
TRPC4	TRPC4	Q9UBN4	reviewed	basolateral plasma membrane [GO:0016323]; calcium channel complex [GO:0034704]; caveola [GO:0005901]; cell surface [GO:0009986]; cortical cytoskeleton [GO:0030863]; integral component of plasma membrane [GO:0005887]; plasma membrane [GO:0005886]; beta-catenin binding [GO:0008013]; cadherin binding [GO:0045296]; calcium channel activity [GO:0005262]; inositol 1,4,5 trisphosphate binding [GO:007067…	ANK repeat; Alternative splicing; Calcium; Calcium channel; Calcium transport; Cell membrane; Coiled coil; Complete proteome; Ion channel; Ion transport; Membrane; Phosphoprotein; Polymorphism; Reference proteome; Repeat; Transmembrane; Transmembrane helix; Transport	Q9UBN4	basolateral plasma membrane [GO:0016323]; calcium channel complex [GO:0034704]; caveola [GO:0005901]; cell surface [GO:0009986]; cortical cytoskeleton [GO:0030863]; cytosol [GO:0005829]; integral component of plasma membrane [GO:0005887]; plasma membrane [GO:0005886]	SUBCELLULAR LOCATION: Membrane; Multi-pass membrane protein. Cell membrane; Multi-pass membrane protein. Note=Enhanced insertion into the cell membrane after activation of the EGF receptor.	FALSE	TRUE	FALSE	FALSE	TRUE	FALSE
AX746903	AX746903	NA	NA	NA	NA	NA	NA	NA	NA	NA	NA	NA	NA	NA
TRO	TRO	Q12816	reviewed	cytoplasm [GO:0005737]; integral component of plasma membrane [GO:0005887]; nucleus [GO:0005634]; plasma membrane [GO:0005886]; embryo implantation [GO:0007566]; homophilic cell adhesion via plasma membrane adhesion molecules [GO:0007156]; negative regulation of cell growth [GO:0030308]	Alternative splicing; Cell adhesion; Complete proteome; Polymorphism; Reference proteome; Repeat	Q12816	cytoplasm [GO:0005737]; integral component of plasma membrane [GO:0005887]; nucleus [GO:0005634]; plasma membrane [GO:0005886]		FALSE	FALSE	FALSE	FALSE	FALSE	FALSE
COL27A1	COL27A1	Q8IZC6	reviewed	endoplasmic reticulum lumen [GO:0005788]; extracellular region [GO:0005576]; fibrillar collagen trimer [GO:0005583]; extracellular matrix structural constituent [GO:0005201]; metal ion binding [GO:0046872]; extracellular matrix organization [GO:0030198]; growth plate cartilage chondrocyte development [GO:0003431]	Alternative splicing; Calcium; Collagen; Complete proteome; Disease mutation; Disulfide bond; Dwarfism; Extracellular matrix; Glycoprotein; Metal-binding; Polymorphism; Reference proteome; Repeat; Secreted; Signal	Q8IZC6	endoplasmic reticulum lumen [GO:0005788]; extracellular region [GO:0005576]; fibrillar collagen trimer [GO:0005583]	SUBCELLULAR LOCATION: Secreted, extracellular space, extracellular matrix. Note=Found on some small banded collagen fibrils and meshworks. {ECO:0000250}.	TRUE	FALSE	FALSE	FALSE	FALSE	FALSE
TTYH1	TTYH1	Q9H313	reviewed	chloride channel complex [GO:0034707]; filopodium membrane [GO:0031527]; filopodium tip [GO:0032433]; integral component of membrane [GO:0016021]; plasma membrane [GO:0005886]; smooth endoplasmic reticulum membrane [GO:0030868]; calcium ion binding [GO:0005509]; chloride channel activity [GO:0005254]; iron ion transmembrane transporter activity [GO:0005381]; volume-sensitive chloride channel acti…	Alternative splicing; Cell adhesion; Cell membrane; Chloride; Chloride channel; Complete proteome; Glycoprotein; Ion channel; Ion transport; Membrane; Phosphoprotein; Reference proteome; Transmembrane; Transmembrane helix; Transport	Q9H313	chloride channel complex [GO:0034707]; filopodium membrane [GO:0031527]; filopodium tip [GO:0032433]; integral component of membrane [GO:0016021]; plasma membrane [GO:0005886]; smooth endoplasmic reticulum membrane [GO:0030868]	SUBCELLULAR LOCATION: Cell membrane {ECO:0000250}; Multi-pass membrane protein {ECO:0000250}.	TRUE	TRUE	FALSE	FALSE	TRUE	FALSE
LOXL3	LOXL3	P58215	reviewed	cytoplasm [GO:0005737]; extracellular region [GO:0005576]; extracellular space [GO:0005615]; membrane [GO:0016020]; nucleus [GO:0005634]; copper ion binding [GO:0005507]; protein-lysine 6-oxidase activity [GO:0004720]; scavenger receptor activity [GO:0005044]; epithelial to mesenchymal transition [GO:0001837]; negative regulation of transcription, DNA-templated [GO:0045892]	Alternative splicing; Complete proteome; Copper; Cytoplasm; Disulfide bond; Glycoprotein; LTQ; Metal-binding; Oxidoreductase; Polymorphism; Reference proteome; Repeat; Secreted; Signal; TPQ	P58215	cytoplasm [GO:0005737]; extracellular region [GO:0005576]; extracellular space [GO:0005615]; membrane [GO:0016020]; nucleus [GO:0005634]	SUBCELLULAR LOCATION: Isoform 1: Secreted, extracellular space {ECO:0000305}.; SUBCELLULAR LOCATION: Isoform 2: Cytoplasm {ECO:0000269|PubMed:17018530}. Secreted, extracellular space {ECO:0000269|PubMed:17018530}.	TRUE	FALSE	FALSE	FALSE	FALSE	FALSE
NPW	NPW	Q8N729	reviewed	extracellular region [GO:0005576]; feeding behavior [GO:0007631]; G-protein coupled receptor signaling pathway [GO:0007186]; neuropeptide signaling pathway [GO:0007218]	Cleavage on pair of basic residues; Complete proteome; Neuropeptide; Polymorphism; Reference proteome; Secreted; Signal	Q8N729	extracellular region [GO:0005576]	SUBCELLULAR LOCATION: Secreted.	FALSE	FALSE	FALSE	FALSE	FALSE	FALSE
ARHGEF16	ARHGEF16	Q5VV41	reviewed	cytosol [GO:0005829]; guanyl-nucleotide exchange factor activity [GO:0005085]; PDZ domain binding [GO:0030165]; receptor tyrosine kinase binding [GO:0030971]; Rho GTPase binding [GO:0017048]; Rho guanyl-nucleotide exchange factor activity [GO:0005089]; activation of GTPase activity [GO:0090630]; cell chemotaxis [GO:0060326]; positive regulation of apoptotic process [GO:0043065]; positive regulati…	3D-structure; Acetylation; Alternative splicing; Complete proteome; Cytoplasm; Guanine-nucleotide releasing factor; Phosphoprotein; Polymorphism; Reference proteome; SH3 domain	Q5VV41	cytosol [GO:0005829]	SUBCELLULAR LOCATION: Cytoplasm {ECO:0000305}.	FALSE	FALSE	FALSE	FALSE	FALSE	FALSE
PRG2	PRG2	P13727	reviewed	extracellular exosome [GO:0070062]; extracellular region [GO:0005576]; transport vesicle [GO:0030133]; carbohydrate binding [GO:0030246]; heparin binding [GO:0008201]; defense response to bacterium [GO:0042742]; defense response to nematode [GO:0002215]; immune response [GO:0006955]; negative regulation of interleukin-10 production [GO:0032693]; positive regulation of interleukin-4 production [GO…	3D-structure; Alternative splicing; Antibiotic; Antimicrobial; Complete proteome; Cytoplasmic vesicle; Direct protein sequencing; Disulfide bond; Glycoprotein; Heparin-binding; Immunity; Lectin; Nitration; Polymorphism; Proteoglycan; Reference proteome; Secreted; Signal	P13727	extracellular exosome [GO:0070062]; extracellular region [GO:0005576]; transport vesicle [GO:0030133]	SUBCELLULAR LOCATION: Bone marrow proteoglycan: Secreted. Note=The proform is secreted.; SUBCELLULAR LOCATION: Eosinophil granule major basic protein: Cytoplasmic vesicle, secretory vesicle. Note=The proform is secreted. The mature protein is found in the matrix of the eosinophil's large specific granule (crystalloid core).	TRUE	FALSE	FALSE	FALSE	FALSE	FALSE
TUBB2C	TUBB4B	P68371	reviewed	cytoskeleton [GO:0005856]; cytosol [GO:0005829]; extracellular exosome [GO:0070062]; extracellular vesicle [GO:1903561]; microtubule [GO:0005874]; myelin sheath [GO:0043209]; nucleus [GO:0005634]; double-stranded RNA binding [GO:0003725]; GTP binding [GO:0005525]; GTPase activity [GO:0003924]; MHC class I protein binding [GO:0042288]; structural constituent of cytoskeleton [GO:0005200]; unfolded …	Acetylation; Complete proteome; Cytoplasm; Cytoskeleton; GTP-binding; Isopeptide bond; Microtubule; Nucleotide-binding; Phosphoprotein; Reference proteome	P68371	cytoskeleton [GO:0005856]; cytosol [GO:0005829]; extracellular exosome [GO:0070062]; extracellular vesicle [GO:1903561]; microtubule [GO:0005874]; myelin sheath [GO:0043209]; nucleus [GO:0005634]	SUBCELLULAR LOCATION: Cytoplasm, cytoskeleton.	FALSE	FALSE	FALSE	FALSE	FALSE	FALSE
H2AFX	H2AFX	P16104	reviewed	condensed nuclear chromosome [GO:0000794]; extracellular exosome [GO:0070062]; male germ cell nucleus [GO:0001673]; nuclear chromatin [GO:0000790]; nucleoplasm [GO:0005654]; nucleosome [GO:0000786]; nucleus [GO:0005634]; replication fork [GO:0005657]; site of double-strand break [GO:0035861]; XY body [GO:0001741]; damaged DNA binding [GO:0003684]; DNA binding [GO:0003677]; enzyme binding [GO:0019…	3D-structure; Acetylation; Cell cycle; Chromosome; Complete proteome; DNA damage; DNA recombination; DNA repair; DNA-binding; Host-virus interaction; Isopeptide bond; Meiosis; Nucleosome core; Nucleus; Phosphoprotein; Reference proteome; Ubl conjugation	P16104	condensed nuclear chromosome [GO:0000794]; extracellular exosome [GO:0070062]; male germ cell nucleus [GO:0001673]; nuclear chromatin [GO:0000790]; nucleoplasm [GO:0005654]; nucleosome [GO:0000786]; nucleus [GO:0005634]; replication fork [GO:0005657]; site of double-strand break [GO:0035861]; XY body [GO:0001741]	SUBCELLULAR LOCATION: Nucleus {ECO:0000269|PubMed:24429368}. Chromosome.	FALSE	FALSE	FALSE	FALSE	FALSE	FALSE
COL18A1	COL18A1	P39060	reviewed	basement membrane [GO:0005604]; collagen trimer [GO:0005581]; endoplasmic reticulum lumen [GO:0005788]; extracellular exosome [GO:0070062]; extracellular matrix [GO:0031012]; extracellular region [GO:0005576]; extracellular space [GO:0005615]; identical protein binding [GO:0042802]; metal ion binding [GO:0046872]; structural molecule activity [GO:0005198]; angiogenesis [GO:0001525]; cell adhesion…	3D-structure; Alternative promoter usage; Alternative splicing; Cell adhesion; Collagen; Complete proteome; Disulfide bond; Extracellular matrix; Glycoprotein; Hydroxylation; Metal-binding; Phosphoprotein; Polymorphism; Reference proteome; Repeat; Secreted; Signal; Zinc	P39060	basement membrane [GO:0005604]; collagen trimer [GO:0005581]; endoplasmic reticulum lumen [GO:0005788]; extracellular exosome [GO:0070062]; extracellular matrix [GO:0031012]; extracellular region [GO:0005576]; extracellular space [GO:0005615]	SUBCELLULAR LOCATION: Secreted, extracellular space, extracellular matrix {ECO:0000250}.	TRUE	FALSE	FALSE	FALSE	FALSE	FALSE
FAM171A2	FAM171A2	A8MVW0	reviewed	integral component of membrane [GO:0016021]	Complete proteome; Glycoprotein; Membrane; Phosphoprotein; Reference proteome; Signal; Transmembrane; Transmembrane helix	A8MVW0	integral component of membrane [GO:0016021]	SUBCELLULAR LOCATION: Membrane {ECO:0000305}; Single-pass type I membrane protein {ECO:0000305}.	TRUE	FALSE	FALSE	FALSE	TRUE	FALSE
IGFALS	IGFALS	P35858	reviewed	extracellular exosome [GO:0070062]; extracellular region [GO:0005576]; extracellular space [GO:0005615]; insulin-like growth factor ternary complex [GO:0042567]; nucleoplasm [GO:0005654]; insulin-like growth factor binding [GO:0005520]; cell adhesion [GO:0007155]; cellular protein metabolic process [GO:0044267]; signal transduction [GO:0007165]	Alternative splicing; Cell adhesion; Complete proteome; Direct protein sequencing; Disease mutation; Glycoprotein; Leucine-rich repeat; Polymorphism; Reference proteome; Repeat; Secreted; Signal	P35858	extracellular exosome [GO:0070062]; extracellular region [GO:0005576]; extracellular space [GO:0005615]; insulin-like growth factor ternary complex [GO:0042567]; nucleoplasm [GO:0005654]	SUBCELLULAR LOCATION: Secreted, extracellular space.	TRUE	FALSE	FALSE	FALSE	FALSE	FALSE
ODZ4	TENM4	Q6N022	reviewed	cytoplasm [GO:0005737]; integral component of plasma membrane [GO:0005887]; neuron projection [GO:0043005]; nucleus [GO:0005634]; protein homodimerization activity [GO:0042803]; cardiac cell fate specification [GO:0060912]; cardiac muscle cell proliferation [GO:0060038]; central nervous system myelin formation [GO:0032289]; gastrulation with mouth forming second [GO:0001702]; neuron development […	Cell projection; Complete proteome; Cytoplasm; Developmental protein; Differentiation; Disulfide bond; EGF-like domain; Glycoprotein; Membrane; Nucleus; Phosphoprotein; Polymorphism; Reference proteome; Repeat; Transmembrane; Transmembrane helix	Q6N022	cytoplasm [GO:0005737]; integral component of plasma membrane [GO:0005887]; neuron projection [GO:0043005]; nucleus [GO:0005634]	SUBCELLULAR LOCATION: Membrane {ECO:0000305}; Single-pass membrane protein {ECO:0000305}. Nucleus {ECO:0000250}. Cytoplasm {ECO:0000250}. Cell projection {ECO:0000250}.	TRUE	FALSE	FALSE	FALSE	TRUE	FALSE
GLIS3	GLIS3	Q8NEA6	reviewed	Golgi apparatus [GO:0005794]; nucleoplasm [GO:0005654]; nucleus [GO:0005634]; DNA binding [GO:0003677]; metal ion binding [GO:0046872]; negative regulation of transcription from RNA polymerase II promoter [GO:0000122]; positive regulation of transcription from RNA polymerase II promoter [GO:0045944]; transcription from RNA polymerase II promoter [GO:0006366]	Activator; Alternative splicing; Complete proteome; Congenital hypothyroidism; DNA-binding; Metal-binding; Nucleus; Polymorphism; Reference proteome; Repeat; Repressor; Transcription; Transcription regulation; Zinc; Zinc-finger	Q8NEA6	Golgi apparatus [GO:0005794]; nucleoplasm [GO:0005654]; nucleus [GO:0005634]	SUBCELLULAR LOCATION: Nucleus {ECO:0000250}.	FALSE	FALSE	FALSE	FALSE	FALSE	FALSE
ST6GAL2	ST6GAL2	Q96JF0	reviewed	Golgi cisterna membrane [GO:0032580]; Golgi membrane [GO:0000139]; integral component of membrane [GO:0016021]; beta-galactoside alpha-2,6-sialyltransferase activity [GO:0003835]; growth [GO:0040007]; multicellular organism development [GO:0007275]; oligosaccharide metabolic process [GO:0009311]; protein N-linked glycosylation via asparagine [GO:0018279]; sialylation [GO:0097503]	Alternative splicing; Complete proteome; Disulfide bond; Glycoprotein; Glycosyltransferase; Golgi apparatus; Membrane; Polymorphism; Reference proteome; Signal-anchor; Transferase; Transmembrane; Transmembrane helix	Q96JF0	Golgi cisterna membrane [GO:0032580]; Golgi membrane [GO:0000139]; integral component of membrane [GO:0016021]	SUBCELLULAR LOCATION: Golgi apparatus, Golgi stack membrane {ECO:0000250}; Single-pass type II membrane protein {ECO:0000250}.	TRUE	FALSE	FALSE	FALSE	TRUE	FALSE
DCHS1	DCHS1	Q96JQ0	reviewed	apical part of cell [GO:0045177]; integral component of membrane [GO:0016021]; intracellular [GO:0005622]; membrane [GO:0016020]; plasma membrane [GO:0005886]; calcium ion binding [GO:0005509]; branching involved in ureteric bud morphogenesis [GO:0001658]; calcium-dependent cell-cell adhesion via plasma membrane cell adhesion molecules [GO:0016339]; cell migration involved in endocardial cushion …	Calcium; Cell adhesion; Cell membrane; Complete proteome; Deafness; Disease mutation; Glycoprotein; Membrane; Mental retardation; Phosphoprotein; Polymorphism; Reference proteome; Repeat; Signal; Transmembrane; Transmembrane helix	Q96JQ0	apical part of cell [GO:0045177]; integral component of membrane [GO:0016021]; intracellular [GO:0005622]; membrane [GO:0016020]; plasma membrane [GO:0005886]	SUBCELLULAR LOCATION: Cell membrane {ECO:0000250}; Single-pass type I membrane protein {ECO:0000250}. Note=In the embryonic cortex, FAT4 and DCHS1 accumulated at the cell-cell boundaries located apical to the adherens junction. {ECO:0000250}.	TRUE	TRUE	FALSE	FALSE	TRUE	TRUE
TTYH3	TTYH3	Q9C0H2	reviewed	chloride channel complex [GO:0034707]; extracellular exosome [GO:0070062]; plasma membrane [GO:0005886]; chloride channel activity [GO:0005254]; intracellular calcium activated chloride channel activity [GO:0005229]; chloride transmembrane transport [GO:1902476]; chloride transport [GO:0006821]; ion transmembrane transport [GO:0034220]	Alternative splicing; Calcium; Cell membrane; Chloride; Chloride channel; Complete proteome; Glycoprotein; Ion channel; Ion transport; Membrane; Phosphoprotein; Reference proteome; Transmembrane; Transmembrane helix; Transport	Q9C0H2	chloride channel complex [GO:0034707]; extracellular exosome [GO:0070062]; plasma membrane [GO:0005886]	SUBCELLULAR LOCATION: Cell membrane {ECO:0000269|PubMed:15010458}; Multi-pass membrane protein {ECO:0000269|PubMed:15010458}.	TRUE	TRUE	FALSE	FALSE	TRUE	TRUE
MMP11	MMP11	P24347	reviewed	extracellular region [GO:0005576]; Golgi lumen [GO:0005796]; proteinaceous extracellular matrix [GO:0005578]; calcium ion binding [GO:0005509]; metalloendopeptidase activity [GO:0004222]; serine-type endopeptidase activity [GO:0004252]; zinc ion binding [GO:0008270]; basement membrane organization [GO:0071711]; collagen catabolic process [GO:0030574]; collagen fibril organization [GO:0030199]; ex…	Calcium; Cleavage on pair of basic residues; Collagen degradation; Complete proteome; Direct protein sequencing; Disulfide bond; Extracellular matrix; Hydrolase; Metal-binding; Metalloprotease; Polymorphism; Protease; Reference proteome; Repeat; Secreted; Signal; Zinc; Zymogen	P24347	extracellular region [GO:0005576]; Golgi lumen [GO:0005796]; proteinaceous extracellular matrix [GO:0005578]	SUBCELLULAR LOCATION: Secreted, extracellular space, extracellular matrix {ECO:0000305}.	FALSE	FALSE	FALSE	FALSE	FALSE	FALSE
LOXL1	LOXL1	Q08397	reviewed	acrosomal vesicle [GO:0001669]; basement membrane [GO:0005604]; extracellular region [GO:0005576]; extracellular space [GO:0005615]; copper ion binding [GO:0005507]; oxidoreductase activity, acting on the CH-NH2 group of donors, oxygen as acceptor [GO:0016641]; aorta development [GO:0035904]; extracellular matrix organization [GO:0030198]; oxidation-reduction process [GO:0055114]; protein deamina…	Cleavage on pair of basic residues; Complete proteome; Copper; Disulfide bond; Glaucoma; LTQ; Metal-binding; Oxidoreductase; Polymorphism; Reference proteome; Secreted; Signal; TPQ	Q08397	acrosomal vesicle [GO:0001669]; basement membrane [GO:0005604]; extracellular region [GO:0005576]; extracellular space [GO:0005615]	SUBCELLULAR LOCATION: Secreted, extracellular space {ECO:0000305}.	FALSE	FALSE	FALSE	FALSE	FALSE	FALSE
ZNF154	ZNF154	Q13106	reviewed	nucleus [GO:0005634]; metal ion binding [GO:0046872]; RNA polymerase II regulatory region sequence-specific DNA binding [GO:0000977]; transcription factor activity, sequence-specific DNA binding [GO:0003700]; negative regulation of transcription, DNA-templated [GO:0045892]; regulation of transcription, DNA-templated [GO:0006355]; transcription, DNA-templated [GO:0006351]	Complete proteome; DNA-binding; Metal-binding; Nucleus; Polymorphism; Reference proteome; Repeat; Transcription; Transcription regulation; Zinc; Zinc-finger	Q13106	nucleus [GO:0005634]	SUBCELLULAR LOCATION: Nucleus {ECO:0000305}.	FALSE	FALSE	FALSE	FALSE	FALSE	FALSE
LLGL1	LLGL1	Q15334	reviewed	axon [GO:0030424]; cortical actin cytoskeleton [GO:0030864]; cytoplasm [GO:0005737]; cytoskeleton [GO:0005856]; early endosome membrane [GO:0031901]; Golgi cis cisterna [GO:0000137]; plasma membrane [GO:0005886]; trans-Golgi network membrane [GO:0032588]; GTPase activator activity [GO:0005096]; protein kinase binding [GO:0019901]; Rab GTPase binding [GO:0017137]; structural molecule activity [GO:…	Cell projection; Complete proteome; Cytoplasm; Cytoskeleton; Endosome; Exocytosis; Golgi apparatus; Membrane; Phosphoprotein; Polymorphism; Reference proteome; Repeat; WD repeat	Q15334	axon [GO:0030424]; cortical actin cytoskeleton [GO:0030864]; cytoplasm [GO:0005737]; cytoskeleton [GO:0005856]; early endosome membrane [GO:0031901]; Golgi cis cisterna [GO:0000137]; trans-Golgi network membrane [GO:0032588]	SUBCELLULAR LOCATION: Early endosome membrane {ECO:0000250}. Golgi apparatus, trans-Golgi network membrane {ECO:0000250}. Golgi apparatus membrane {ECO:0000250}. Cell projection, axon {ECO:0000250}. Cytoplasm, cytoskeleton {ECO:0000269|PubMed:12725730, ECO:0000269|PubMed:7542763}. Note=Localized to the lateral membrane during the polarization and formation cell-cell contacts. Enriched in developp…	FALSE	FALSE	FALSE	FALSE	FALSE	FALSE
FIGNL2	FIGNL2	A6NMB9	reviewed	nucleus [GO:0005634]; ATP binding [GO:0005524]; microtubule-severing ATPase activity [GO:0008568]; cytoplasmic microtubule organization [GO:0031122]; regulation of double-strand break repair via homologous recombination [GO:0010569]	ATP-binding; Complete proteome; Nucleotide-binding; Polymorphism; Reference proteome	A6NMB9			FALSE	FALSE	FALSE	FALSE	FALSE	FALSE
CCKBR	CCKBR	P32239	reviewed	integral component of plasma membrane [GO:0005887]; plasma membrane [GO:0005886]; 1-phosphatidylinositol-3-kinase regulator activity [GO:0046935]; cholecystokinin receptor activity [GO:0004951]; gastrin receptor activity [GO:0015054]; phosphatidylinositol phospholipase C activity [GO:0004435]; type B gastrin/cholecystokinin receptor binding [GO:0031741]; cell proliferation [GO:0008283]; cell surf…	3D-structure; Alternative splicing; Cell membrane; Complete proteome; Disulfide bond; G-protein coupled receptor; Glycoprotein; Lipoprotein; Membrane; Palmitate; Polymorphism; Receptor; Reference proteome; Transducer; Transmembrane; Transmembrane helix	P32239	cytosol [GO:0005829]; integral component of plasma membrane [GO:0005887]; plasma membrane [GO:0005886]	SUBCELLULAR LOCATION: Cell membrane; Multi-pass membrane protein.	TRUE	TRUE	FALSE	FALSE	TRUE	FALSE
BASP1	BASP1	P80723	reviewed	cell junction [GO:0030054]; cytoplasm [GO:0005737]; cytoskeleton [GO:0005856]; extracellular exosome [GO:0070062]; growth cone [GO:0030426]; nuclear speck [GO:0016607]; nucleus [GO:0005634]; plasma membrane [GO:0005886]; vesicle [GO:0031982]; protein domain specific binding [GO:0019904]; transcription corepressor activity [GO:0003714]; transcription regulatory region DNA binding [GO:0044212]; dia…	Alternative splicing; Cell membrane; Cell projection; Complete proteome; Direct protein sequencing; Lipoprotein; Membrane; Myristate; Phosphoprotein; Polymorphism; Reference proteome	P80723	cell junction [GO:0030054]; cytoplasm [GO:0005737]; cytoskeleton [GO:0005856]; extracellular exosome [GO:0070062]; growth cone [GO:0030426]; nuclear speck [GO:0016607]; nucleus [GO:0005634]; plasma membrane [GO:0005886]; vesicle [GO:0031982]	SUBCELLULAR LOCATION: Cell membrane; Lipid-anchor. Cell projection, growth cone. Note=Associated with the membranes of growth cones that form the tips of elongating axons.	FALSE	TRUE	FALSE	FALSE	FALSE	FALSE
DKFZp761F2014	C14orf132	Q9NPU4	reviewed	integral component of membrane [GO:0016021]	Complete proteome; Membrane; Reference proteome; Transmembrane; Transmembrane helix	Q9NPU4	integral component of membrane [GO:0016021]	SUBCELLULAR LOCATION: Membrane {ECO:0000255}; Single-pass membrane protein {ECO:0000255}.	FALSE	FALSE	FALSE	FALSE	TRUE	FALSE
SIPA1L3	SIPA1L3	O60292	reviewed	apical part of cell [GO:0045177]; apical plasma membrane [GO:0016324]; extracellular space [GO:0005615]; stress fiber [GO:0001725]; tricellular tight junction [GO:0061689]; GTPase activator activity [GO:0005096]; cytoskeleton organization [GO:0007010]; epithelial cell morphogenesis [GO:0003382]; establishment of epithelial cell polarity [GO:0090162]; eye development [GO:0001654]; hematopoietic pr…	Acetylation; Cell membrane; Chromosomal rearrangement; Coiled coil; Complete proteome; GTPase activation; Membrane; Phosphoprotein; Polymorphism; Reference proteome	O60292	extracellular space [GO:0005615]		FALSE	FALSE	FALSE	FALSE	FALSE	FALSE
MIA2	MIA2	Q96PC5	reviewed	endoplasmic reticulum exit site [GO:0070971]; extracellular region [GO:0005576]; cholesterol homeostasis [GO:0042632]; triglyceride homeostasis [GO:0070328]	Alternative splicing; Complete proteome; Glycoprotein; Polymorphism; Reference proteome; SH3 domain; Secreted; Signal	Q96PC5	endoplasmic reticulum exit site [GO:0070971]; extracellular region [GO:0005576]	SUBCELLULAR LOCATION: Secreted {ECO:0000305}.	TRUE	FALSE	FALSE	FALSE	FALSE	FALSE
CBX2	CBX2	Q14781	reviewed	euchromatin [GO:0000791]; heterochromatin [GO:0000792]; nucleoplasm [GO:0005654]; nucleus [GO:0005634]; PcG protein complex [GO:0031519]; PRC1 complex [GO:0035102]; chromatin binding [GO:0003682]; DNA binding [GO:0003677]; cell differentiation [GO:0030154]; chromatin modification [GO:0016568]; development of primary sexual characteristics [GO:0045137]; negative regulation of transcription from RN…	3D-structure; Alternative splicing; Chromatin regulator; Complete proteome; DNA-binding; Differentiation; Disease mutation; Nucleus; Reference proteome; Repressor; Sexual differentiation; Transcription; Transcription regulation	Q14781	euchromatin [GO:0000791]; heterochromatin [GO:0000792]; nucleoplasm [GO:0005654]; nucleus [GO:0005634]; PcG protein complex [GO:0031519]; PRC1 complex [GO:0035102]	SUBCELLULAR LOCATION: Nucleus {ECO:0000269|PubMed:21282530}.	FALSE	FALSE	FALSE	FALSE	FALSE	FALSE
AMBP	AMBP	P02760	reviewed	blood microparticle [GO:0072562]; cell surface [GO:0009986]; extracellular exosome [GO:0070062]; extracellular region [GO:0005576]; extracellular space [GO:0005615]; intracellular membrane-bounded organelle [GO:0043231]; plasma membrane [GO:0005886]; calcium channel inhibitor activity [GO:0019855]; calcium oxalate binding [GO:0046904]; heme binding [GO:0020037]; IgA binding [GO:0019862]; protein …	3D-structure; Chromophore; Cleavage on pair of basic residues; Complete proteome; Direct protein sequencing; Disulfide bond; Glycoprotein; Host-virus interaction; Protease inhibitor; Reference proteome; Repeat; Secreted; Serine protease inhibitor; Signal	P02760	blood microparticle [GO:0072562]; cell surface [GO:0009986]; extracellular exosome [GO:0070062]; extracellular region [GO:0005576]; extracellular space [GO:0005615]; intracellular membrane-bounded organelle [GO:0043231]; plasma membrane [GO:0005886]	SUBCELLULAR LOCATION: Secreted.	TRUE	FALSE	FALSE	FALSE	FALSE	FALSE
SUV420H2	SUV420H2	Q86Y97	reviewed	condensed nuclear chromosome, centromeric region [GO:0000780]; nuclear heterochromatin [GO:0005720]; nucleoplasm [GO:0005654]; pericentric heterochromatin [GO:0005721]; histone methyltransferase activity (H4-K20 specific) [GO:0042799]; histone H4-K20 trimethylation [GO:0034773]; regulation of transcription, DNA-templated [GO:0006355]; transcription, DNA-templated [GO:0006351]	3D-structure; Alternative splicing; Chromatin regulator; Chromosome; Complete proteome; Methyltransferase; Nucleus; Phosphoprotein; Reference proteome; Repressor; S-adenosyl-L-methionine; Transcription; Transcription regulation; Transferase	Q86Y97	condensed nuclear chromosome, centromeric region [GO:0000780]; nuclear heterochromatin [GO:0005720]; nucleoplasm [GO:0005654]; pericentric heterochromatin [GO:0005721]	SUBCELLULAR LOCATION: Nucleus. Chromosome {ECO:0000250}. Note=Associated with pericentric heterochromatin. CBX1 and CBX5 are required for the localization to pericentric heterochromatin (By similarity). {ECO:0000250}.	FALSE	FALSE	FALSE	FALSE	FALSE	FALSE
KIAA1245	NBPF12	Q5TAG4	reviewed	cytoplasm [GO:0005737]	Complete proteome; Cytoplasm; Reference proteome; Repeat	Q5TAG4	cytoplasm [GO:0005737]	SUBCELLULAR LOCATION: Cytoplasm {ECO:0000305}.	FALSE	FALSE	FALSE	FALSE	FALSE	FALSE
CHDH	CHDH	Q8NE62	reviewed	mitochondrial inner membrane [GO:0005743]; choline dehydrogenase activity [GO:0008812]; flavin adenine dinucleotide binding [GO:0050660]; choline catabolic process [GO:0042426]; glycine betaine biosynthetic process from choline [GO:0019285]	Acetylation; Complete proteome; FAD; Flavoprotein; Membrane; Mitochondrion; Mitochondrion inner membrane; Oxidoreductase; Polymorphism; Reference proteome; Transit peptide	Q8NE62	mitochondrial inner membrane [GO:0005743]	SUBCELLULAR LOCATION: Mitochondrion inner membrane {ECO:0000250}.	FALSE	FALSE	FALSE	FALSE	FALSE	FALSE
LAMA1	LAMA1	P25391	reviewed	basement membrane [GO:0005604]; extracellular matrix [GO:0031012]; extracellular region [GO:0005576]; extracellular space [GO:0005615]; laminin-1 complex [GO:0005606]; laminin-3 complex [GO:0005608]; proteinaceous extracellular matrix [GO:0005578]; extracellular matrix structural constituent [GO:0005201]; cell adhesion [GO:0007155]; cell surface receptor signaling pathway [GO:0007166]; extracellu…	Basement membrane; Cell adhesion; Coiled coil; Complete proteome; Disulfide bond; Extracellular matrix; Glycoprotein; Laminin EGF-like domain; Phosphoprotein; Polymorphism; Reference proteome; Repeat; Secreted; Signal	P25391	basement membrane [GO:0005604]; cell-cell junction [GO:0005911]; extracellular matrix [GO:0031012]; extracellular region [GO:0005576]; extracellular space [GO:0005615]; laminin-1 complex [GO:0005606]; laminin-3 complex [GO:0005608]; proteinaceous extracellular matrix [GO:0005578]	SUBCELLULAR LOCATION: Secreted, extracellular space, extracellular matrix, basement membrane. Note=Major component.	TRUE	FALSE	FALSE	FALSE	FALSE	TRUE
DCDC2	DCDC2	Q9UHG0	reviewed	axoneme [GO:0005930]; cytoplasm [GO:0005737]; cytoskeleton [GO:0005856]; kinocilium [GO:0060091]; nucleus [GO:0005634]; primary cilium [GO:0072372]; cell projection organization [GO:0030030]; cellular defense response [GO:0006968]; intracellular signal transduction [GO:0035556]; neuron migration [GO:0001764]; positive regulation of smoothened signaling pathway [GO:0045880]; regulation of cilium a…	3D-structure; Alternative splicing; Cell projection; Ciliopathy; Cilium biogenesis/degradation; Complete proteome; Cytoplasm; Cytoskeleton; Deafness; Disease mutation; Nephronophthisis; Neurogenesis; Non-syndromic deafness; Phosphoprotein; Polymorphism; Reference proteome; Repeat	Q9UHG0	axoneme [GO:0005930]; cytoplasm [GO:0005737]; cytoskeleton [GO:0005856]; primary cilium [GO:0072372]	SUBCELLULAR LOCATION: Cytoplasm, cytoskeleton, cilium axoneme {ECO:0000269|PubMed:25557784}. Note=Localizes to the ciliary axoneme and to mitotic spindle fibers in a cell-cycle-dependent manner. {ECO:0000269|PubMed:25557784}.	FALSE	FALSE	FALSE	FALSE	FALSE	FALSE
NLP	NINL	Q9Y2I6	reviewed	cytosol [GO:0005829]; microtubule [GO:0005874]; microtubule organizing center [GO:0005815]; calcium ion binding [GO:0005509]; G2/M transition of mitotic cell cycle [GO:0000086]	Alternative splicing; Coiled coil; Complete proteome; Cytoplasm; Cytoskeleton; Metal-binding; Microtubule; Phosphoprotein; Polymorphism; Reference proteome; Repeat; Ubl conjugation	Q9Y2I6	cytosol [GO:0005829]; microtubule [GO:0005874]; microtubule organizing center [GO:0005815]	SUBCELLULAR LOCATION: Cytoplasm, cytoskeleton, microtubule organizing center, centrosome. Cytoplasm. Note=In interphase cells, NINL is transported to the centrosomes by the dynein-dynactin motor complex. During centrosome maturation, PLK1 directly phosphorylates NINL resulting in its release into the cytoplasm.	FALSE	FALSE	FALSE	FALSE	FALSE	FALSE
SMA4	SMN1	Q16637	reviewed	Cajal body [GO:0015030]; cytoplasm [GO:0005737]; cytoplasmic ribonucleoprotein granule [GO:0036464]; cytosol [GO:0005829]; Gemini of coiled bodies [GO:0097504]; neuron projection [GO:0043005]; nucleoplasm [GO:0005654]; nucleus [GO:0005634]; perikaryon [GO:0043204]; SMN complex [GO:0032797]; SMN-Sm protein complex [GO:0034719]; Z disc [GO:0030018]; identical protein binding [GO:0042802]; RNA bindi…	3D-structure; Acetylation; Alternative splicing; Complete proteome; Cytoplasm; Disease mutation; Neurodegeneration; Neurogenesis; Nucleus; Phosphoprotein; RNA-binding; Reference proteome; mRNA processing; mRNA splicing	Q16637	Cajal body [GO:0015030]; cytoplasm [GO:0005737]; cytosol [GO:0005829]; Gemini of coiled bodies [GO:0097504]; nucleoplasm [GO:0005654]; nucleus [GO:0005634]; SMN complex [GO:0032797]; SMN-Sm protein complex [GO:0034719]; spliceosomal complex [GO:0005681]; Z disc [GO:0030018]	SUBCELLULAR LOCATION: Cytoplasm. Nucleus, gem. Nucleus, Cajal body. Cytoplasmic granule. Cytoplasm, myofibril, sarcomere, Z line {ECO:0000250}. Note=Colocalizes with Actn at the Z-line of skeletal muscle (By similarity). Under stress conditions colocalizes with RPP20/POP7 in punctuated cytoplasmic granules. Colocalized and redistributed with ZPR1 from the cytoplasm to nuclear gems (Gemini of coil…	FALSE	FALSE	FALSE	FALSE	FALSE	FALSE
ZNF167	ZKSCAN7	Q9P0L1	reviewed	nucleus [GO:0005634]; DNA binding [GO:0003677]; metal ion binding [GO:0046872]; transcription factor activity, sequence-specific DNA binding [GO:0003700]; transcription, DNA-templated [GO:0006351]	Alternative splicing; Complete proteome; DNA-binding; Metal-binding; Nucleus; Polymorphism; Reference proteome; Repeat; Transcription; Transcription regulation; Zinc; Zinc-finger	Q9P0L1	nucleus [GO:0005634]	SUBCELLULAR LOCATION: Nucleus {ECO:0000255|PROSITE-ProRule:PRU00187}.	FALSE	FALSE	FALSE	FALSE	FALSE	FALSE
TRIOBP	TRIOBP	Q9H2D6	reviewed	actin cytoskeleton [GO:0015629]; cytoplasm [GO:0005737]; focal adhesion [GO:0005925]; microtubule organizing center [GO:0005815]; midbody [GO:0030496]; nucleus [GO:0005634]; actin filament binding [GO:0051015]; GTP-Rho binding [GO:0017049]; myosin II binding [GO:0045159]; ubiquitin protein ligase binding [GO:0031625]; actin modification [GO:0030047]; barbed-end actin filament capping [GO:0051016]…	Actin-binding; Alternative splicing; Cell cycle; Cell division; Coiled coil; Complete proteome; Cytoplasm; Cytoskeleton; Deafness; Disease mutation; Mitosis; Non-syndromic deafness; Nucleus; Phosphoprotein; Polymorphism; Reference proteome; Ubl conjugation	Q9H2D6	actin cytoskeleton [GO:0015629]; cytoplasm [GO:0005737]; focal adhesion [GO:0005925]; microtubule organizing center [GO:0005815]; midbody [GO:0030496]; nucleus [GO:0005634]	SUBCELLULAR LOCATION: Nucleus {ECO:0000269|PubMed:9853615}. Cytoplasm, cytoskeleton {ECO:0000269|PubMed:9853615}. Note=Localized to F-actin in a periodic pattern.; SUBCELLULAR LOCATION: Isoform 1: Nucleus {ECO:0000269|PubMed:22820163}. Cytoplasm, cytoskeleton, microtubule organizing center, centrosome {ECO:0000269|PubMed:22820163}. Midbody {ECO:0000269|PubMed:22820163}. Note=Centrosomal localizat…	FALSE	FALSE	FALSE	FALSE	FALSE	FALSE
DNMT3A	DNMT3A	Q9Y6K1	reviewed	chromosome, centromeric region [GO:0000775]; cytoplasm [GO:0005737]; euchromatin [GO:0000791]; nuclear heterochromatin [GO:0005720]; nuclear matrix [GO:0016363]; nucleoplasm [GO:0005654]; nucleus [GO:0005634]; XY body [GO:0001741]; chromatin binding [GO:0003682]; DNA (cytosine-5-)-methyltransferase activity [GO:0003886]; DNA (cytosine-5-)-methyltransferase activity, acting on CpG substrates [GO:0…	3D-structure; Alternative promoter usage; Alternative splicing; Chromatin regulator; Complete proteome; Cytoplasm; DNA-binding; Disease mutation; Mental retardation; Metal-binding; Methyltransferase; Nucleus; Phosphoprotein; Polymorphism; Reference proteome; Repressor; S-adenosyl-L-methionine; Transferase; Ubl conjugation; Zinc; Zinc-finger	Q9Y6K1	chromosome, centromeric region [GO:0000775]; cytoplasm [GO:0005737]; euchromatin [GO:0000791]; nuclear heterochromatin [GO:0005720]; nuclear matrix [GO:0016363]; nucleoplasm [GO:0005654]; nucleus [GO:0005634]; XY body [GO:0001741]	SUBCELLULAR LOCATION: Nucleus {ECO:0000269|PubMed:12145218}. Cytoplasm {ECO:0000269|PubMed:12145218}. Note=Accumulates in the major satellite repeats at pericentric heterochromatin. {ECO:0000250}.	FALSE	FALSE	FALSE	FALSE	FALSE	FALSE
ONECUT2	ONECUT2	O95948	reviewed	actin cytoskeleton [GO:0015629]; nucleoplasm [GO:0005654]; nucleus [GO:0005634]; RNA polymerase II core promoter proximal region sequence-specific DNA binding [GO:0000978]; transcriptional activator activity, RNA polymerase II core promoter proximal region sequence-specific binding [GO:0001077]; cell differentiation [GO:0030154]; cell fate commitment [GO:0045165]; cilium assembly [GO:0042384]; en…	Activator; Complete proteome; DNA-binding; Homeobox; Nucleus; Reference proteome; Transcription; Transcription regulation	O95948	actin cytoskeleton [GO:0015629]; nucleoplasm [GO:0005654]; nucleus [GO:0005634]	SUBCELLULAR LOCATION: Nucleus.	FALSE	FALSE	FALSE	FALSE	FALSE	FALSE
NFKBIL2	TONSL	Q96HA7	reviewed	cytoplasm [GO:0005737]; nuclear replication fork [GO:0043596]; nucleoplasm [GO:0005654]; histone binding [GO:0042393]; transcription corepressor activity [GO:0003714]; cytoplasmic sequestering of transcription factor [GO:0042994]; double-strand break repair via homologous recombination [GO:0000724]; negative regulation of nucleic acid-templated transcription [GO:1903507]; replication fork process…	ANK repeat; Alternative splicing; Complete proteome; Cytoplasm; DNA damage; DNA repair; Leucine-rich repeat; Nucleus; Phosphoprotein; Polymorphism; Reference proteome; Repeat; TPR repeat	Q96HA7	cytoplasm [GO:0005737]; nuclear replication fork [GO:0043596]; nucleoplasm [GO:0005654]	SUBCELLULAR LOCATION: Cytoplasm. Nucleus. Note=Mainly nuclear. Localizes to DNA damage sites, accumulates at stressed replication forks.	FALSE	FALSE	FALSE	FALSE	FALSE	FALSE
SEMA4G	SEMA4G	Q9NTN9	reviewed	extracellular space [GO:0005615]; integral component of membrane [GO:0016021]; plasma membrane [GO:0005886]; chemorepellent activity [GO:0045499]; semaphorin receptor binding [GO:0030215]; negative chemotaxis [GO:0050919]; negative regulation of axon extension involved in axon guidance [GO:0048843]; neural crest cell migration [GO:0001755]; positive regulation of cell migration [GO:0030335]; sema…	Alternative splicing; Cell membrane; Complete proteome; Developmental protein; Differentiation; Disulfide bond; Glycoprotein; Immunoglobulin domain; Membrane; Neurogenesis; Phosphoprotein; Reference proteome; Signal; Transmembrane; Transmembrane helix	Q9NTN9	integral component of membrane [GO:0016021]; plasma membrane [GO:0005886]	SUBCELLULAR LOCATION: Cell membrane; Single-pass type I membrane protein.	TRUE	TRUE	FALSE	FALSE	TRUE	TRUE
FOXA2	FOXA2	Q9Y261	reviewed	cell junction [GO:0030054]; cytoplasm [GO:0005737]; nucleoplasm [GO:0005654]; nucleus [GO:0005634]; DNA binding [GO:0003677]; RNA polymerase II core promoter proximal region sequence-specific DNA binding [GO:0000978]; RNA polymerase II transcription factor activity, sequence-specific DNA binding [GO:0000981]; transcription factor activity, sequence-specific DNA binding [GO:0003700]; transcription…	Activator; Alternative splicing; Chromatin regulator; Complete proteome; Cytoplasm; DNA-binding; Developmental protein; Nucleus; Phosphoprotein; Polymorphism; Reference proteome; Transcription; Transcription regulation	Q9Y261	cytoplasm [GO:0005737]; nucleus [GO:0005634]	SUBCELLULAR LOCATION: Nucleus {ECO:0000255|PROSITE-ProRule:PRU00089, ECO:0000269|PubMed:14500912}. Cytoplasm {ECO:0000269|PubMed:14500912}. Note=Shuttles between the nucleus and cytoplasm in a CRM1-dependent manner; in response to insulin signaling via AKT1 is exported from the nucleus.	FALSE	FALSE	FALSE	FALSE	FALSE	FALSE
SNIP	SNIP1	Q8TAD8	reviewed	cytoplasm [GO:0005737]; nucleoplasm [GO:0005654]; poly(A) RNA binding [GO:0044822]; I-kappaB kinase/NF-kappaB signaling [GO:0007249]; positive regulation of protein targeting to mitochondrion [GO:1903955]; production of miRNAs involved in gene silencing by miRNA [GO:0035196]; regulation of transcription, DNA-templated [GO:0006355]	Coiled coil; Complete proteome; Disease mutation; Epilepsy; Isopeptide bond; Nucleus; Phosphoprotein; RNA-mediated gene silencing; Reference proteome; Ubl conjugation	Q8TAD8	cytoplasm [GO:0005737]; nucleoplasm [GO:0005654]	SUBCELLULAR LOCATION: Nucleus {ECO:0000269|PubMed:10887155}.	FALSE	FALSE	FALSE	FALSE	FALSE	FALSE
SLC29A4	SLC29A4	Q7RTT9	reviewed	apical plasma membrane [GO:0016324]; integral component of membrane [GO:0016021]; plasma membrane [GO:0005886]; monoamine transmembrane transporter activity [GO:0008504]; nucleoside transmembrane transporter activity [GO:0005337]; nucleoside transmembrane transport [GO:1901642]	Alternative splicing; Cell membrane; Complete proteome; Glycoprotein; Membrane; Polymorphism; Reference proteome; Transmembrane; Transmembrane helix; Transport	Q7RTT9	apical plasma membrane [GO:0016324]; integral component of membrane [GO:0016021]; plasma membrane [GO:0005886]	SUBCELLULAR LOCATION: Cell membrane {ECO:0000305}; Multi-pass membrane protein {ECO:0000305}. Apical cell membrane {ECO:0000305}; Multi-pass membrane protein {ECO:0000305}. Note=Located to the plasma membranes of ventricular myocytes and vascular endothelial cells. Targeted to the apical membranes of differentiated kidney epithelial cells. {ECO:0000269|PubMed:15448143, ECO:0000269|PubMed:16873718…	TRUE	TRUE	FALSE	TRUE	TRUE	FALSE
BMF	BMF	Q96LC9	reviewed	acrosomal vesicle [GO:0001669]; cytosol [GO:0005829]; mitochondrial outer membrane [GO:0005741]; myosin complex [GO:0016459]; plasma membrane [GO:0005886]; anoikis [GO:0043276]; positive regulation of apoptotic process [GO:0043065]; positive regulation of intrinsic apoptotic signaling pathway [GO:2001244]; positive regulation of protein homooligomerization [GO:0032464]; positive regulation of pro…	Alternative splicing; Apoptosis; Complete proteome; Reference proteome	Q96LC9	acrosomal vesicle [GO:0001669]; cytosol [GO:0005829]; mitochondrial outer membrane [GO:0005741]; myosin complex [GO:0016459]; plasma membrane [GO:0005886]		FALSE	FALSE	FALSE	FALSE	FALSE	FALSE
TRIM71	TRIM71	Q2Q1W2	reviewed	cytoplasmic mRNA processing body [GO:0000932]; ligase activity [GO:0016874]; miRNA binding [GO:0035198]; translation repressor activity [GO:0030371]; ubiquitin protein ligase activity [GO:0061630]; ubiquitin-protein transferase activity [GO:0004842]; zinc ion binding [GO:0008270]; 3'-UTR-mediated mRNA destabilization [GO:0061158]; fibroblast growth factor receptor signaling pathway [GO:0008543]; …	Acetylation; Coiled coil; Complete proteome; Cytoplasm; Developmental protein; Ligase; Metal-binding; RNA-binding; RNA-mediated gene silencing; Reference proteome; Repeat; Ubl conjugation; Ubl conjugation pathway; Zinc; Zinc-finger	Q2Q1W2	cytoplasmic mRNA processing body [GO:0000932]	SUBCELLULAR LOCATION: Cytoplasm, P-body {ECO:0000250}.	FALSE	FALSE	FALSE	FALSE	FALSE	FALSE
LMNB2	LMNB2	Q03252	reviewed	lamin filament [GO:0005638]; nuclear inner membrane [GO:0005637]; structural molecule activity [GO:0005198]	3D-structure; Acetylation; Coiled coil; Complete proteome; Direct protein sequencing; Disease mutation; Epilepsy; Intermediate filament; Isopeptide bond; Lipoprotein; Membrane; Methylation; Nucleus; Phosphoprotein; Polymorphism; Prenylation; Reference proteome; Ubl conjugation	Q03252	lamin filament [GO:0005638]; nuclear inner membrane [GO:0005637]	SUBCELLULAR LOCATION: Nucleus inner membrane; Lipid-anchor; Nucleoplasmic side.	FALSE	FALSE	FALSE	FALSE	FALSE	FALSE
ENC1	ENC1	O14682	reviewed	Cul3-RING ubiquitin ligase complex [GO:0031463]; cytoplasm [GO:0005737]; cytoskeleton [GO:0005856]; neuronal cell body [GO:0043025]; nuclear chromatin [GO:0000790]; nuclear matrix [GO:0016363]; nucleolus [GO:0005730]; nucleoplasm [GO:0005654]; nucleus [GO:0005634]; multicellular organism development [GO:0007275]; negative regulation of translation [GO:0017148]; nervous system development [GO:0007…	Actin-binding; Alternative splicing; Complete proteome; Cytoplasm; Cytoskeleton; Developmental protein; Kelch repeat; Nucleus; Polymorphism; Reference proteome; Repeat; Ubl conjugation	O14682	Cul3-RING ubiquitin ligase complex [GO:0031463]; cytoplasm [GO:0005737]; cytoskeleton [GO:0005856]; neuronal cell body [GO:0043025]; nuclear chromatin [GO:0000790]; nuclear matrix [GO:0016363]; nucleolus [GO:0005730]; nucleoplasm [GO:0005654]; nucleus [GO:0005634]	SUBCELLULAR LOCATION: Nucleus matrix {ECO:0000269|PubMed:19424503}. Cytoplasm {ECO:0000269|PubMed:19424503}. Cytoplasm, cytoskeleton {ECO:0000269|PubMed:19424503}.	FALSE	FALSE	FALSE	FALSE	FALSE	FALSE
TTMA	TMEM200C	A6NKL6	reviewed	integral component of membrane [GO:0016021]	Complete proteome; Membrane; Reference proteome; Transmembrane; Transmembrane helix	A6NKL6	integral component of membrane [GO:0016021]	SUBCELLULAR LOCATION: Membrane {ECO:0000305}; Multi-pass membrane protein {ECO:0000305}.	FALSE	FALSE	FALSE	FALSE	TRUE	FALSE
GFRA3	GFRA3	O60609	reviewed	anchored component of membrane [GO:0031225]; cytoplasm [GO:0005737]; external side of plasma membrane [GO:0009897]; extrinsic component of membrane [GO:0019898]; intracellular membrane-bounded organelle [GO:0043231]; plasma membrane [GO:0005886]; axon guidance receptor activity [GO:0008046]; Ras guanyl-nucleotide exchange factor activity [GO:0005088]; receptor binding [GO:0005102]; MAPK cascade […	3D-structure; Alternative splicing; Cell membrane; Complete proteome; Direct protein sequencing; GPI-anchor; Glycoprotein; Lipoprotein; Membrane; Receptor; Reference proteome; Signal	O60609	anchored component of membrane [GO:0031225]; cytoplasm [GO:0005737]; external side of plasma membrane [GO:0009897]; extrinsic component of membrane [GO:0019898]; intracellular membrane-bounded organelle [GO:0043231]; plasma membrane [GO:0005886]	SUBCELLULAR LOCATION: Cell membrane; Lipid-anchor, GPI-anchor.	TRUE	TRUE	FALSE	FALSE	FALSE	FALSE
ADAMTS7	ADAMTS7	Q9UKP4	reviewed	cell surface [GO:0009986]; endoplasmic reticulum lumen [GO:0005788]; proteinaceous extracellular matrix [GO:0005578]; metalloendopeptidase activity [GO:0004222]; metallopeptidase activity [GO:0008237]; zinc ion binding [GO:0008270]; cellular response to BMP stimulus [GO:0071773]; cellular response to interleukin-1 [GO:0071347]; cellular response to tumor necrosis factor [GO:0071356]; mitophagy in…	Cleavage on pair of basic residues; Complete proteome; Direct protein sequencing; Disulfide bond; Extracellular matrix; Glycoprotein; Hydrolase; Metal-binding; Metalloprotease; Polymorphism; Protease; Proteoglycan; Reference proteome; Repeat; Secreted; Signal; Zinc; Zymogen	Q9UKP4	cell surface [GO:0009986]; endoplasmic reticulum lumen [GO:0005788]; proteinaceous extracellular matrix [GO:0005578]	SUBCELLULAR LOCATION: Secreted, extracellular space, extracellular matrix {ECO:0000250}. Note=Also found associated with the external cell surface. {ECO:0000250}.	TRUE	FALSE	TRUE	FALSE	FALSE	TRUE
TET3	TET3	O43151	reviewed	cytoplasm [GO:0005737]; female pronucleus [GO:0001939]; male pronucleus [GO:0001940]; DNA binding [GO:0003677]; metal ion binding [GO:0046872]; methylcytosine dioxygenase activity [GO:0070579]; DNA demethylation [GO:0080111]; DNA demethylation of male pronucleus [GO:0044727]; histone H3-K4 trimethylation [GO:0080182]; positive regulation of transcription from RNA polymerase II promoter [GO:004594…	Alternative splicing; Chromatin regulator; Complete proteome; Cytoplasm; DNA-binding; Developmental protein; Dioxygenase; Iron; Isopeptide bond; Metal-binding; Nucleus; Oxidoreductase; Polymorphism; Reference proteome; Ubl conjugation; Zinc	O43151	cytoplasm [GO:0005737]; female pronucleus [GO:0001939]; male pronucleus [GO:0001940]	SUBCELLULAR LOCATION: Nucleus {ECO:0000250}. Cytoplasm {ECO:0000250}. Note=At the zygotic stage, localizes in the male pronucleus, while it localizes to the cytoplasm at other preimplantation stages. {ECO:0000250}.	FALSE	FALSE	FALSE	FALSE	FALSE	FALSE
HNF4A	HNF4A	P41235	reviewed	cytoplasm [GO:0005737]; nucleoplasm [GO:0005654]; nucleus [GO:0005634]; transcription factor complex [GO:0005667]; DNA binding [GO:0003677]; fatty acid binding [GO:0005504]; fatty-acyl-CoA binding [GO:0000062]; palmitoyl-CoA hydrolase activity [GO:0016290]; protein homodimerization activity [GO:0042803]; receptor binding [GO:0005102]; RNA polymerase II activating transcription factor binding [GO:…	3D-structure; Acetylation; Alternative promoter usage; Alternative splicing; Complete proteome; DNA-binding; Diabetes mellitus; Disease mutation; Isopeptide bond; Metal-binding; Nucleus; Phosphoprotein; Polymorphism; Receptor; Reference proteome; Transcription; Transcription regulation; Ubl conjugation; Zinc; Zinc-finger	P41235	cytoplasm [GO:0005737]; nucleoplasm [GO:0005654]; nucleus [GO:0005634]	SUBCELLULAR LOCATION: Nucleus.	FALSE	FALSE	FALSE	FALSE	FALSE	FALSE
CDH10	CDH10	Q9Y6N8	reviewed	integral component of membrane [GO:0016021]; plasma membrane [GO:0005886]; calcium ion binding [GO:0005509]; adherens junction organization [GO:0034332]; homophilic cell adhesion via plasma membrane adhesion molecules [GO:0007156]; single organismal cell-cell adhesion [GO:0016337]	Calcium; Cell adhesion; Cell membrane; Cleavage on pair of basic residues; Complete proteome; Glycoprotein; Membrane; Metal-binding; Phosphoprotein; Polymorphism; Reference proteome; Repeat; Signal; Transmembrane; Transmembrane helix	Q9Y6N8	integral component of membrane [GO:0016021]; plasma membrane [GO:0005886]	SUBCELLULAR LOCATION: Cell membrane {ECO:0000305}; Single-pass type I membrane protein {ECO:0000305}.	TRUE	TRUE	FALSE	FALSE	TRUE	FALSE
THBS3	THBS3	P49746	reviewed	extracellular region [GO:0005576]; perinuclear region of cytoplasm [GO:0048471]; calcium ion binding [GO:0005509]; heparin binding [GO:0008201]; bone trabecula formation [GO:0060346]; cell-matrix adhesion [GO:0007160]; growth plate cartilage development [GO:0003417]; ossification involved in bone maturation [GO:0043931]	Alternative splicing; Calcium; Cell adhesion; Complete proteome; Disulfide bond; EGF-like domain; Glycoprotein; Polymorphism; Reference proteome; Repeat; Signal	P49746	extracellular region [GO:0005576]; perinuclear region of cytoplasm [GO:0048471]		TRUE	FALSE	FALSE	FALSE	FALSE	FALSE
NXPH2	NXPH2	O95156	reviewed	extracellular region [GO:0005576]; neuropeptide signaling pathway [GO:0007218]	Complete proteome; Glycoprotein; Reference proteome; Secreted; Signal	O95156	extracellular region [GO:0005576]	SUBCELLULAR LOCATION: Secreted {ECO:0000305}.	TRUE	FALSE	FALSE	FALSE	FALSE	FALSE
SALL4	SALL4	Q9UJQ4	reviewed	cytoplasm [GO:0005737]; heterochromatin [GO:0000792]; intracellular membrane-bounded organelle [GO:0043231]; nucleoplasm [GO:0005654]; nucleus [GO:0005634]; protein complex [GO:0043234]; metal ion binding [GO:0046872]; sequence-specific DNA binding [GO:0043565]; transcription factor activity, sequence-specific DNA binding [GO:0003700]; transcription regulatory region DNA binding [GO:0044212]; emb…	Alternative splicing; Complete proteome; Cytoplasm; DNA-binding; Disease mutation; Isopeptide bond; Metal-binding; Nucleus; Oncogene; Phosphoprotein; Polymorphism; Reference proteome; Repeat; Transcription; Transcription regulation; Ubl conjugation; Zinc; Zinc-finger	Q9UJQ4	cytoplasm [GO:0005737]; heterochromatin [GO:0000792]; intracellular membrane-bounded organelle [GO:0043231]; nucleoplasm [GO:0005654]; protein complex [GO:0043234]	SUBCELLULAR LOCATION: Cytoplasm. Nucleus.	FALSE	FALSE	FALSE	FALSE	FALSE	FALSE
SLC39A5	SLC39A5	Q6ZMH5	reviewed	basolateral plasma membrane [GO:0016323]; extracellular exosome [GO:0070062]; integral component of plasma membrane [GO:0005887]; zinc ion transmembrane transporter activity [GO:0005385]; BMP signaling pathway [GO:0030509]; cellular response to zinc ion starvation [GO:0034224]; cellular zinc ion homeostasis [GO:0006882]; eye development [GO:0001654]; G1 to G0 transition involved in cell different…	Cell membrane; Complete proteome; Disease mutation; Glycoprotein; Ion transport; Membrane; Phosphoprotein; Reference proteome; Signal; Transmembrane; Transmembrane helix; Transport; Zinc; Zinc transport	Q6ZMH5	basolateral plasma membrane [GO:0016323]; extracellular exosome [GO:0070062]; integral component of membrane [GO:0016021]	SUBCELLULAR LOCATION: Basolateral cell membrane {ECO:0000250}; Multi-pass membrane protein {ECO:0000250}.	TRUE	TRUE	FALSE	FALSE	TRUE	FALSE
TGFB2	TGFB2	P61812	reviewed	axon [GO:0030424]; endosome [GO:0005768]; extracellular matrix [GO:0031012]; extracellular region [GO:0005576]; extracellular space [GO:0005615]; neuronal cell body [GO:0043025]; platelet alpha granule lumen [GO:0031093]; beta-amyloid binding [GO:0001540]; cytokine activity [GO:0005125]; protein heterodimerization activity [GO:0046982]; protein homodimerization activity [GO:0042803]; receptor bin…	3D-structure; Alternative splicing; Aortic aneurysm; Chromosomal rearrangement; Cleavage on pair of basic residues; Complete proteome; Direct protein sequencing; Disease mutation; Disulfide bond; Glycoprotein; Growth factor; Mitogen; Polymorphism; Reference proteome; Secreted; Signal	P61812	axon [GO:0030424]; endosome [GO:0005768]; extracellular matrix [GO:0031012]; extracellular region [GO:0005576]; extracellular space [GO:0005615]; neuronal cell body [GO:0043025]; platelet alpha granule lumen [GO:0031093]	SUBCELLULAR LOCATION: Secreted.	TRUE	FALSE	FALSE	FALSE	FALSE	TRUE
ARSI	ARSI	Q5FYB1	reviewed	endoplasmic reticulum lumen [GO:0005788]; extracellular region [GO:0005576]; arylsulfatase activity [GO:0004065]; metal ion binding [GO:0046872]; glycosphingolipid metabolic process [GO:0006687]; post-translational protein modification [GO:0043687]	Alternative splicing; Calcium; Complete proteome; Endoplasmic reticulum; Glycoprotein; Hydrolase; Metal-binding; Oxidation; Reference proteome; Secreted; Signal	Q5FYB1	endoplasmic reticulum lumen [GO:0005788]; extracellular region [GO:0005576]	SUBCELLULAR LOCATION: Secreted {ECO:0000269|PubMed:19262745}. Endoplasmic reticulum {ECO:0000269|PubMed:19262745}. Note=Localized in the intracellular granular structures.	TRUE	FALSE	FALSE	FALSE	FALSE	FALSE
C1QL1	C1QL1	O75973	reviewed	collagen trimer [GO:0005581]; cytoplasm [GO:0005737]; extracellular region [GO:0005576]; locomotory behavior [GO:0007626]	Collagen; Complete proteome; Reference proteome; Secreted; Signal	O75973	collagen trimer [GO:0005581]; cytoplasm [GO:0005737]; extracellular region [GO:0005576]	SUBCELLULAR LOCATION: Secreted.	FALSE	FALSE	FALSE	FALSE	FALSE	FALSE
ZBTB12	ZBTB12	Q9Y330	reviewed	nucleus [GO:0005634]; DNA binding [GO:0003677]; metal ion binding [GO:0046872]; regulation of transcription, DNA-templated [GO:0006355]; transcription, DNA-templated [GO:0006351]	Complete proteome; DNA-binding; Metal-binding; Nucleus; Phosphoprotein; Reference proteome; Repeat; Transcription; Transcription regulation; Zinc; Zinc-finger	Q9Y330	nucleus [GO:0005634]	SUBCELLULAR LOCATION: Nucleus {ECO:0000305}.	FALSE	FALSE	FALSE	FALSE	FALSE	FALSE
EMID2	COL26A1	Q96A83	reviewed	collagen trimer [GO:0005581]; endoplasmic reticulum lumen [GO:0005788]; extracellular matrix [GO:0031012]; extracellular region [GO:0005576]; Golgi apparatus [GO:0005794]; plasma membrane [GO:0005886]; proteinaceous extracellular matrix [GO:0005578]; collagen catabolic process [GO:0030574]; positive regulation of cell-substrate adhesion [GO:0010811]	3D-structure; Alternative splicing; Collagen; Complete proteome; Disulfide bond; Extracellular matrix; Glycoprotein; Hydroxylation; Polymorphism; Reference proteome; Repeat; Secreted; Signal	Q96A83	collagen trimer [GO:0005581]; endoplasmic reticulum lumen [GO:0005788]; extracellular matrix [GO:0031012]; extracellular region [GO:0005576]; Golgi apparatus [GO:0005794]; plasma membrane [GO:0005886]; proteinaceous extracellular matrix [GO:0005578]	SUBCELLULAR LOCATION: Secreted, extracellular space, extracellular matrix.	TRUE	FALSE	FALSE	FALSE	FALSE	FALSE
ARSE	ARSE	P51690	reviewed	endoplasmic reticulum lumen [GO:0005788]; extracellular exosome [GO:0070062]; Golgi stack [GO:0005795]; arylsulfatase activity [GO:0004065]; metal ion binding [GO:0046872]; glycosphingolipid metabolic process [GO:0006687]; post-translational protein modification [GO:0043687]; skeletal system development [GO:0001501]	Calcium; Complete proteome; Disease mutation; Glycoprotein; Golgi apparatus; Hydrolase; Metal-binding; Reference proteome; Signal	P51690	endoplasmic reticulum lumen [GO:0005788]; extracellular exosome [GO:0070062]; Golgi stack [GO:0005795]	SUBCELLULAR LOCATION: Golgi apparatus, Golgi stack.	TRUE	FALSE	FALSE	FALSE	FALSE	FALSE
PLXNA3	PLXNA3	P51805	reviewed	cell junction [GO:0030054]; integral component of plasma membrane [GO:0005887]; intracellular membrane-bounded organelle [GO:0043231]; membrane [GO:0016020]; nucleus [GO:0005634]; plasma membrane [GO:0005886]; semaphorin receptor complex [GO:0002116]; semaphorin receptor activity [GO:0017154]; transmembrane signaling receptor activity [GO:0004888]; branchiomotor neuron axon guidance [GO:0021785];…	Cell membrane; Complete proteome; Disulfide bond; Glycoprotein; Membrane; Polymorphism; Receptor; Reference proteome; Repeat; Signal; Transmembrane; Transmembrane helix	P51805	integral component of membrane [GO:0016021]; membrane [GO:0016020]; plasma membrane [GO:0005886]; semaphorin receptor complex [GO:0002116]	SUBCELLULAR LOCATION: Cell membrane {ECO:0000250}; Single-pass type I membrane protein {ECO:0000250}.	TRUE	TRUE	FALSE	FALSE	TRUE	TRUE
KRTAP5-2	KRTAP5-2	Q701N4	reviewed	keratin filament [GO:0045095]	Complete proteome; Keratin; Reference proteome; Repeat	Q701N4	keratin filament [GO:0045095]		FALSE	FALSE	FALSE	FALSE	FALSE	FALSE
CYP27C1	CYP27C1	Q4G0S4	reviewed	membrane [GO:0016020]; heme binding [GO:0020037]; iron ion binding [GO:0005506]; monooxygenase activity [GO:0004497]; oxidoreductase activity, acting on paired donors, with incorporation or reduction of molecular oxygen [GO:0016705]	Complete proteome; Heme; Iron; Membrane; Metal-binding; Monooxygenase; Oxidoreductase; Polymorphism; Reference proteome	Q4G0S4	membrane [GO:0016020]	SUBCELLULAR LOCATION: Membrane {ECO:0000305}.	FALSE	FALSE	FALSE	FALSE	FALSE	FALSE
DLL1	DLL1	O00548	reviewed	adherens junction [GO:0005912]; apical plasma membrane [GO:0016324]; cytoplasmic vesicle [GO:0031410]; extracellular region [GO:0005576]; integral component of plasma membrane [GO:0005887]; membrane raft [GO:0045121]; plasma membrane [GO:0005886]; calcium ion binding [GO:0005509]; Notch binding [GO:0005112]; Tat protein binding [GO:0030957]; astrocyte development [GO:0014002]; cell differentiatio…	3D-structure; Alternative splicing; Cell junction; Cell membrane; Complete proteome; Developmental protein; Differentiation; Disulfide bond; EGF-like domain; Glycoprotein; Isopeptide bond; Membrane; Notch signaling pathway; Phosphoprotein; Polymorphism; Reference proteome; Repeat; Signal; Transmembrane; Transmembrane helix; Ubl conjugation	O00548	cytoplasmic vesicle [GO:0031410]; extracellular region [GO:0005576]; integral component of plasma membrane [GO:0005887]; plasma membrane [GO:0005886]	SUBCELLULAR LOCATION: Membrane; Single-pass type I membrane protein.	TRUE	FALSE	FALSE	FALSE	TRUE	FALSE
TNRC4	CELF3	Q5SZQ8	reviewed	cytoplasm [GO:0005737]; nucleus [GO:0005634]; mRNA binding [GO:0003729]; nucleotide binding [GO:0000166]; RNA binding [GO:0003723]; mRNA splicing, via spliceosome [GO:0000398]; positive regulation of mRNA splicing, via spliceosome [GO:0048026]; regulation of alternative mRNA splicing, via spliceosome [GO:0000381]; RNA splicing [GO:0008380]; sperm motility [GO:0030317]; spermatogenesis [GO:0007283]	3D-structure; Activator; Alternative splicing; Complete proteome; Cytoplasm; Nucleus; Polymorphism; RNA-binding; Reference proteome; Repeat; mRNA processing; mRNA splicing	Q5SZQ8	cytoplasm [GO:0005737]; nucleus [GO:0005634]	SUBCELLULAR LOCATION: Nucleus {ECO:0000250}. Cytoplasm {ECO:0000250}.	FALSE	FALSE	FALSE	FALSE	FALSE	FALSE
ASCL1	ASCL1	P50553	reviewed	neuronal cell body [GO:0043025]; nucleus [GO:0005634]; RNA polymerase II transcription factor complex [GO:0090575]; bHLH transcription factor binding [GO:0043425]; chromatin binding [GO:0003682]; DNA binding [GO:0003677]; E-box binding [GO:0070888]; RNA polymerase II core promoter proximal region sequence-specific DNA binding [GO:0000978]; transcription factor activity, sequence-specific DNA bind…	Acetylation; Activator; Complete proteome; DNA-binding; Developmental protein; Differentiation; Neurogenesis; Nucleus; Polymorphism; Reference proteome; Transcription; Transcription regulation	P50553	neuronal cell body [GO:0043025]; nucleus [GO:0005634]	SUBCELLULAR LOCATION: Nucleus {ECO:0000305}.	FALSE	FALSE	FALSE	FALSE	FALSE	FALSE
TSPAN10	TSPAN10	Q9H1Z9	reviewed	integral component of plasma membrane [GO:0005887]; enzyme binding [GO:0019899]; cell surface receptor signaling pathway [GO:0007166]; establishment of protein localization to organelle [GO:0072594]; establishment of protein localization to plasma membrane [GO:0090002]; positive regulation of Notch signaling pathway [GO:0045747]	Complete proteome; Glycoprotein; Membrane; Polymorphism; Reference proteome; Transmembrane; Transmembrane helix	Q9H1Z9	integral component of membrane [GO:0016021]	SUBCELLULAR LOCATION: Membrane {ECO:0000305}; Multi-pass membrane protein {ECO:0000305}.	TRUE	FALSE	FALSE	FALSE	TRUE	FALSE
SLC4A4	SLC4A4	Q9Y6R1	reviewed	basolateral plasma membrane [GO:0016323]; extracellular exosome [GO:0070062]; integral component of plasma membrane [GO:0005887]; plasma membrane [GO:0005886]; inorganic anion exchanger activity [GO:0005452]; sodium:bicarbonate symporter activity [GO:0008510]; bicarbonate transport [GO:0015701]; regulation of intracellular pH [GO:0051453]; sodium ion transmembrane transport [GO:0035725]; sodium i…	Alternative splicing; Cell membrane; Complete proteome; Disease mutation; Disulfide bond; Glycoprotein; Ion transport; Membrane; Phosphoprotein; Reference proteome; Retinitis pigmentosa; Sodium; Sodium transport; Symport; Transmembrane; Transmembrane helix; Transport	Q9Y6R1	basolateral plasma membrane [GO:0016323]; extracellular exosome [GO:0070062]; integral component of plasma membrane [GO:0005887]; plasma membrane [GO:0005886]	SUBCELLULAR LOCATION: Basolateral cell membrane {ECO:0000269|PubMed:12907161, ECO:0000269|PubMed:15273250, ECO:0000269|PubMed:16636648, ECO:0000269|PubMed:17661077}; Multi-pass membrane protein {ECO:0000269|PubMed:12907161, ECO:0000269|PubMed:15273250}.	TRUE	TRUE	FALSE	FALSE	TRUE	FALSE
IGSF9	IGSF9	Q9P2J2	reviewed	axon [GO:0030424]; cell junction [GO:0030054]; dendrite [GO:0030425]; inhibitory synapse [GO:0060077]; integral component of membrane [GO:0016021]; plasma membrane [GO:0005886]; dendrite development [GO:0016358]; homophilic cell adhesion via plasma membrane adhesion molecules [GO:0007156]; regulation of synapse organization [GO:0050807]	3D-structure; Alternative splicing; Cell junction; Cell membrane; Complete proteome; Developmental protein; Differentiation; Disulfide bond; Glycoprotein; Immunoglobulin domain; Membrane; Neurogenesis; Phosphoprotein; Polymorphism; Reference proteome; Repeat; Signal; Synapse; Transmembrane; Transmembrane helix	Q9P2J2	axon [GO:0030424]; cell junction [GO:0030054]; dendrite [GO:0030425]; inhibitory synapse [GO:0060077]; integral component of membrane [GO:0016021]; plasma membrane [GO:0005886]	SUBCELLULAR LOCATION: Cell membrane {ECO:0000250}; Single-pass type I membrane protein {ECO:0000250}. Cell junction, synapse {ECO:0000250}. Note=Enriched at the excitatory synapses in mature neurons. {ECO:0000250}.	TRUE	TRUE	FALSE	FALSE	TRUE	FALSE
ZBTB39	ZBTB39	O15060	reviewed	nucleus [GO:0005634]; DNA binding [GO:0003677]; metal ion binding [GO:0046872]; regulation of transcription, DNA-templated [GO:0006355]; transcription, DNA-templated [GO:0006351]	Complete proteome; DNA-binding; Metal-binding; Nucleus; Polymorphism; Reference proteome; Repeat; Transcription; Transcription regulation; Zinc; Zinc-finger	O15060	nucleus [GO:0005634]	SUBCELLULAR LOCATION: Nucleus {ECO:0000305}.	FALSE	FALSE	FALSE	FALSE	FALSE	FALSE
MXD3	MXD3	Q9BW11	reviewed	nucleus [GO:0005634]; DNA binding [GO:0003677]; negative regulation of transcription, DNA-templated [GO:0045892]; transcription, DNA-templated [GO:0006351]	Alternative splicing; Complete proteome; DNA-binding; Nucleus; Polymorphism; Reference proteome; Repressor; Transcription; Transcription regulation	Q9BW11	nucleus [GO:0005634]	SUBCELLULAR LOCATION: Nucleus {ECO:0000255|PROSITE-ProRule:PRU00981}.	FALSE	FALSE	FALSE	FALSE	FALSE	FALSE
L3MBTL	L3MBTL1	Q9Y468	reviewed	chromatin [GO:0000785]; condensed chromosome [GO:0000793]; nucleoplasm [GO:0005654]; nucleus [GO:0005634]; plasma membrane [GO:0005886]; chromatin binding [GO:0003682]; histone binding [GO:0042393]; identical protein binding [GO:0042802]; methylated histone binding [GO:0035064]; nucleosomal histone binding [GO:0031493]; nucleosome binding [GO:0031491]; SAM domain binding [GO:0032093]; transcripti…	3D-structure; Alternative splicing; Chromatin regulator; Complete proteome; Metal-binding; Nucleus; Polymorphism; Reference proteome; Repeat; Repressor; Transcription; Transcription regulation; Ubl conjugation; Zinc; Zinc-finger	Q9Y468	chromatin [GO:0000785]; condensed chromosome [GO:0000793]; nucleoplasm [GO:0005654]; nucleus [GO:0005634]; plasma membrane [GO:0005886]	SUBCELLULAR LOCATION: Nucleus {ECO:0000269|PubMed:10445843}. Note=Excluded from the nucleolus. Does not colocalizes with the PcG protein BMI1, suggesting that these two proteins do not belong to the same complex.	FALSE	FALSE	FALSE	FALSE	FALSE	FALSE
EFNA2	EFNA2	O43921	reviewed	anchored component of membrane [GO:0031225]; extracellular region [GO:0005576]; neuromuscular junction [GO:0031594]; perikaryon [GO:0043204]; plasma membrane [GO:0005886]; ephrin receptor binding [GO:0046875]; axon guidance [GO:0007411]; bone remodeling [GO:0046849]; cell-cell signaling [GO:0007267]; ephrin receptor signaling pathway [GO:0048013]; olfactory bulb development [GO:0021772]; osteocla…	3D-structure; Cell membrane; Complete proteome; Disulfide bond; GPI-anchor; Glycoprotein; Lipoprotein; Membrane; Reference proteome; Signal	O43921	anchored component of membrane [GO:0031225]; extracellular region [GO:0005576]; neuromuscular junction [GO:0031594]; perikaryon [GO:0043204]; plasma membrane [GO:0005886]	SUBCELLULAR LOCATION: Cell membrane {ECO:0000305}; Lipid-anchor, GPI-anchor {ECO:0000305}.	TRUE	TRUE	FALSE	FALSE	FALSE	FALSE
SOX6	SOX6	P35712	reviewed	nucleoplasm [GO:0005654]; nucleus [GO:0005634]; DNA binding [GO:0003677]; sequence-specific DNA binding [GO:0043565]; transcription factor activity, sequence-specific DNA binding [GO:0003700]; transcription regulatory region DNA binding [GO:0044212]; astrocyte differentiation [GO:0048708]; cardiac muscle cell differentiation [GO:0055007]; cartilage development [GO:0051216]; cell morphogenesis [GO…	Activator; Alternative splicing; Coiled coil; Complete proteome; DNA-binding; Developmental protein; Isopeptide bond; Nucleus; Phosphoprotein; Reference proteome; Transcription; Transcription regulation; Ubl conjugation	P35712	nucleoplasm [GO:0005654]; nucleus [GO:0005634]	SUBCELLULAR LOCATION: Nucleus {ECO:0000255|PROSITE-ProRule:PRU00267, ECO:0000269|PubMed:16442531}.	FALSE	FALSE	FALSE	FALSE	FALSE	FALSE
FAT4	FAT4	Q6V0I7	reviewed	apical part of cell [GO:0045177]; extracellular exosome [GO:0070062]; integral component of membrane [GO:0016021]; intracellular [GO:0005622]; plasma membrane [GO:0005886]; calcium ion binding [GO:0005509]; branching involved in ureteric bud morphogenesis [GO:0001658]; cerebral cortex development [GO:0021987]; digestive tract development [GO:0048565]; heart morphogenesis [GO:0003007]; heterophili…	Alternative splicing; Calcium; Cell adhesion; Complete proteome; Deafness; Disease mutation; Disulfide bond; EGF-like domain; Glycoprotein; Membrane; Mental retardation; Phosphoprotein; Polymorphism; Reference proteome; Repeat; Signal; Transmembrane; Transmembrane helix	Q6V0I7	apical part of cell [GO:0045177]; extracellular exosome [GO:0070062]; integral component of membrane [GO:0016021]; intracellular [GO:0005622]; plasma membrane [GO:0005886]	SUBCELLULAR LOCATION: Membrane {ECO:0000305}; Single-pass type I membrane protein {ECO:0000305}. Note=In the kidney, localizes to primary cilia. {ECO:0000250}.	TRUE	FALSE	FALSE	FALSE	TRUE	FALSE
ODZ3	TENM3	Q9P273	reviewed	axon [GO:0030424]; integral component of membrane [GO:0016021]; membrane [GO:0016020]; protein heterodimerization activity [GO:0046982]; protein homodimerization activity [GO:0042803]; camera-type eye morphogenesis [GO:0048593]; homophilic cell adhesion via plasma membrane adhesion molecules [GO:0007156]; positive regulation of neuron projection development [GO:0010976]; self proteolysis [GO:0097…	Cell adhesion; Cell projection; Complete proteome; Differentiation; Disulfide bond; EGF-like domain; Glycoprotein; Membrane; Microphthalmia; Polymorphism; Reference proteome; Repeat; Transmembrane; Transmembrane helix	Q9P273	axon [GO:0030424]; integral component of membrane [GO:0016021]; membrane [GO:0016020]	SUBCELLULAR LOCATION: Membrane {ECO:0000305}; Single-pass membrane protein {ECO:0000305}. Cell projection, axon {ECO:0000250}.	TRUE	FALSE	FALSE	FALSE	TRUE	FALSE
MEIS1	MEIS1	O00470	reviewed	nucleus [GO:0005634]; transcription factor complex [GO:0005667]; chromatin binding [GO:0003682]; RNA polymerase II core promoter proximal region sequence-specific DNA binding [GO:0000978]; transcription factor activity, RNA polymerase II distal enhancer sequence-specific binding [GO:0003705]; transcriptional activator activity, RNA polymerase II core promoter proximal region sequence-specific bin…	3D-structure; Activator; Alternative splicing; Complete proteome; DNA-binding; Developmental protein; Homeobox; Nucleus; Polymorphism; Reference proteome; Transcription	O00470	nucleus [GO:0005634]; transcription factor complex [GO:0005667]	SUBCELLULAR LOCATION: Nucleus {ECO:0000255|PROSITE-ProRule:PRU00108}.	FALSE	FALSE	FALSE	FALSE	FALSE	FALSE
NRG3	NRG3	P56975	reviewed	extracellular region [GO:0005576]; extracellular space [GO:0005615]; integral component of plasma membrane [GO:0005887]; intracellular [GO:0005622]; chemorepellent activity [GO:0045499]; growth factor activity [GO:0008083]; receptor binding [GO:0005102]; receptor tyrosine kinase binding [GO:0030971]; transmembrane receptor protein tyrosine kinase activator activity [GO:0030297]; activation of tra…	Alternative splicing; Cell membrane; Complete proteome; Disulfide bond; EGF-like domain; Glycoprotein; Growth factor; Membrane; Polymorphism; Reference proteome; Secreted; Transmembrane; Transmembrane helix	P56975	extracellular region [GO:0005576]; extracellular space [GO:0005615]; integral component of plasma membrane [GO:0005887]; intracellular [GO:0005622]	SUBCELLULAR LOCATION: Pro-neuregulin-3, membrane-bound isoform: Cell membrane {ECO:0000250}; Single-pass type I membrane protein {ECO:0000250}. Note=Does not seem to be active. {ECO:0000250}.; SUBCELLULAR LOCATION: Neuregulin-3: Secreted {ECO:0000250}.; SUBCELLULAR LOCATION: Isoform 3: Cell membrane; Single-pass type I membrane protein. Note=Isoform 3 is also proteolytically released as a soluble…	FALSE	TRUE	FALSE	FALSE	TRUE	FALSE
HUNK	HUNK	P57058	reviewed	cytoplasm [GO:0005737]; nucleus [GO:0005634]; ATP binding [GO:0005524]; protein serine/threonine kinase activity [GO:0004674]; intracellular signal transduction [GO:0035556]; multicellular organism development [GO:0007275]; signal transduction [GO:0007165]	ATP-binding; Complete proteome; Isopeptide bond; Kinase; Nucleotide-binding; Polymorphism; Reference proteome; Serine/threonine-protein kinase; Transferase; Ubl conjugation	P57058	cytoplasm [GO:0005737]		FALSE	FALSE	FALSE	FALSE	FALSE	FALSE
DCX	DCX	O43602	reviewed	cytoplasm [GO:0005737]; cytoskeleton [GO:0005856]; cytosol [GO:0005829]; dendrite [GO:0030425]; microtubule [GO:0005874]; microtubule associated complex [GO:0005875]; neuron projection [GO:0043005]; nucleus [GO:0005634]; calcium-dependent protein serine/threonine kinase activity [GO:0009931]; calmodulin binding [GO:0005516]; calmodulin-dependent protein kinase activity [GO:0004683]; microtubule b…	3D-structure; Alternative splicing; Cell projection; Chromosomal rearrangement; Complete proteome; Cytoplasm; Developmental protein; Differentiation; Disease mutation; Epilepsy; Lissencephaly; Microtubule; Neurogenesis; Phosphoprotein; Reference proteome; Repeat	O43602	cytoplasm [GO:0005737]; cytoskeleton [GO:0005856]; cytosol [GO:0005829]; dendrite [GO:0030425]; microtubule [GO:0005874]; microtubule associated complex [GO:0005875]; neuron projection [GO:0043005]	SUBCELLULAR LOCATION: Cytoplasm. Cell projection {ECO:0000250}. Note=Localizes at neurite tips. {ECO:0000250}.	FALSE	FALSE	FALSE	FALSE	FALSE	FALSE
SPHK1	SPHK1	Q9NYA1	reviewed	axon [GO:0030424]; cytoplasm [GO:0005737]; cytosol [GO:0005829]; nucleus [GO:0005634]; plasma membrane [GO:0005886]; synaptic vesicle [GO:0008021]; ATP binding [GO:0005524]; calmodulin binding [GO:0005516]; D-erythro-sphingosine kinase activity [GO:0017050]; DNA binding [GO:0003677]; magnesium ion binding [GO:0000287]; protein phosphatase 2A binding [GO:0051721]; sphinganine kinase activity [GO:0…	3D-structure; ATP-binding; Alternative splicing; Calmodulin-binding; Cell membrane; Complete proteome; Cytoplasm; Kinase; Membrane; Nucleotide-binding; Nucleus; Phosphoprotein; Polymorphism; Reference proteome; Transferase	Q9NYA1	cytoplasm [GO:0005737]; cytosol [GO:0005829]; nucleus [GO:0005634]; plasma membrane [GO:0005886]	SUBCELLULAR LOCATION: Cytoplasm. Nucleus. Cell membrane. Note=Translocated from the cytoplasm to the plasma membrane in a CIB1-dependent manner.	FALSE	TRUE	FALSE	TRUE	FALSE	FALSE
ZNF300	ZNF300	Q96RE9	reviewed	nucleus [GO:0005634]; DNA binding [GO:0003677]; metal ion binding [GO:0046872]; transcription factor activity, sequence-specific DNA binding [GO:0003700]; regulation of transcription, DNA-templated [GO:0006355]; transcription, DNA-templated [GO:0006351]	Alternative splicing; Complete proteome; DNA-binding; Metal-binding; Nucleus; Polymorphism; Reference proteome; Repeat; Repressor; Transcription; Transcription regulation; Zinc; Zinc-finger	Q96RE9	nucleus [GO:0005634]	SUBCELLULAR LOCATION: Nucleus {ECO:0000269|PubMed:14746915, ECO:0000269|PubMed:23665872}.	FALSE	FALSE	FALSE	FALSE	FALSE	FALSE
ROR1	ROR1	Q01973	reviewed	cytoplasm [GO:0005737]; integral component of plasma membrane [GO:0005887]; plasma membrane [GO:0005886]; receptor complex [GO:0043235]; ATP binding [GO:0005524]; coreceptor activity involved in Wnt signaling pathway, planar cell polarity pathway [GO:1904929]; transmembrane receptor protein tyrosine kinase activity [GO:0004714]; Wnt-protein binding [GO:0017147]; peptidyl-tyrosine phosphorylation …	ATP-binding; Alternative splicing; Complete proteome; Disulfide bond; Glycoprotein; Immunoglobulin domain; Kinase; Kringle; Membrane; Nucleotide-binding; Phosphoprotein; Polymorphism; Receptor; Reference proteome; Signal; Transferase; Transmembrane; Transmembrane helix; Wnt signaling pathway	Q01973	cytoplasm [GO:0005737]; integral component of plasma membrane [GO:0005887]; plasma membrane [GO:0005886]; receptor complex [GO:0043235]	SUBCELLULAR LOCATION: Membrane; Single-pass type I membrane protein.	TRUE	FALSE	FALSE	FALSE	TRUE	FALSE
IGLON5	IGLON5	A6NGN9	reviewed	extracellular region [GO:0005576]	Complete proteome; Disulfide bond; Glycoprotein; Immunoglobulin domain; Reference proteome; Repeat; Secreted; Signal	A6NGN9	cell-cell junction [GO:0005911]; cell surface [GO:0009986]; extracellular region [GO:0005576]; neuronal cell body [GO:0043025]; neuron projection [GO:0043005]; plasma membrane [GO:0005886]	SUBCELLULAR LOCATION: Secreted {ECO:0000305}.	TRUE	FALSE	FALSE	FALSE	FALSE	FALSE
ZFHX4	ZFHX4	Q86UP3	reviewed	nucleus [GO:0005634]; sequence-specific DNA binding [GO:0043565]; zinc ion binding [GO:0008270]; regulation of transcription, DNA-templated [GO:0006355]; transcription, DNA-templated [GO:0006351]	Acetylation; Alternative splicing; Chromosomal rearrangement; Coiled coil; Complete proteome; DNA-binding; Homeobox; Isopeptide bond; Metal-binding; Nucleus; Phosphoprotein; Polymorphism; Reference proteome; Repeat; Repressor; Transcription; Transcription regulation; Ubl conjugation; Zinc; Zinc-finger	Q86UP3	nucleus [GO:0005634]	SUBCELLULAR LOCATION: Nucleus {ECO:0000305}.	FALSE	FALSE	FALSE	FALSE	FALSE	FALSE
GALR2	GALR2	O43603	reviewed	cytosol [GO:0005829]; integral component of membrane [GO:0016021]; integral component of plasma membrane [GO:0005887]; plasma membrane [GO:0005886]; galanin receptor activity [GO:0004966]; neuropeptide binding [GO:0042923]; peptide hormone binding [GO:0017046]; adenylate cyclase-activating G-protein coupled receptor signaling pathway [GO:0007189]; adenylate cyclase-modulating G-protein coupled re…	Cell membrane; Complete proteome; Disulfide bond; G-protein coupled receptor; Glycoprotein; Membrane; Receptor; Reference proteome; Transducer; Transmembrane; Transmembrane helix	O43603	cytosol [GO:0005829]; integral component of membrane [GO:0016021]; plasma membrane [GO:0005886]	SUBCELLULAR LOCATION: Cell membrane; Multi-pass membrane protein.	TRUE	TRUE	FALSE	FALSE	TRUE	FALSE
VASH1	VASH1	Q7L8A9	reviewed	apical part of cell [GO:0045177]; cytoplasm [GO:0005737]; endoplasmic reticulum [GO:0005783]; extracellular space [GO:0005615]; angiogenesis [GO:0001525]; cell cycle arrest [GO:0007050]; negative regulation of angiogenesis [GO:0016525]; negative regulation of blood vessel endothelial cell migration [GO:0043537]; negative regulation of endothelial cell migration [GO:0010596]; negative regulation o…	Alternative splicing; Cell cycle; Complete proteome; Growth arrest; Reference proteome; Secreted; Ubl conjugation	Q7L8A9	apical part of cell [GO:0045177]; cytoplasm [GO:0005737]; endoplasmic reticulum [GO:0005783]; extracellular space [GO:0005615]	SUBCELLULAR LOCATION: Secreted {ECO:0000269|PubMed:15467828, ECO:0000269|PubMed:16707096}.	FALSE	FALSE	FALSE	FALSE	FALSE	FALSE
EPHB2	EPHB2	P29323	reviewed	axon [GO:0030424]; cytosol [GO:0005829]; dendrite [GO:0030425]; extracellular region [GO:0005576]; integral component of plasma membrane [GO:0005887]; neuronal cell body [GO:0043025]; plasma membrane [GO:0005886]; ATP binding [GO:0005524]; axon guidance receptor activity [GO:0008046]; protein tyrosine kinase activity [GO:0004713]; transmembrane-ephrin receptor activity [GO:0005005]; angiogenesis …	3D-structure; ATP-binding; Alternative splicing; Cell membrane; Cell projection; Complete proteome; Developmental protein; Disease mutation; Disulfide bond; Glycoprotein; Kinase; Membrane; Neurogenesis; Nucleotide-binding; Phosphoprotein; Polymorphism; Receptor; Reference proteome; Repeat; Signal; Transferase; Transmembrane; Transmembrane helix; Tumor suppressor; Tyrosine-protein kinase	P29323	axon [GO:0030424]; cytosol [GO:0005829]; dendrite [GO:0030425]; extracellular region [GO:0005576]; integral component of plasma membrane [GO:0005887]; neuronal cell body [GO:0043025]; plasma membrane [GO:0005886]	SUBCELLULAR LOCATION: Cell membrane; Single-pass type I membrane protein. Cell projection, axon {ECO:0000250}. Cell projection, dendrite {ECO:0000250}.	TRUE	TRUE	FALSE	FALSE	TRUE	FALSE
ZC4H2	ZC4H2	Q9NQZ6	reviewed	cell junction [GO:0030054]; cytoplasm [GO:0005737]; nucleus [GO:0005634]; postsynaptic membrane [GO:0045211]; metal ion binding [GO:0046872]; nervous system development [GO:0007399]; neuromuscular junction development [GO:0007528]; spinal cord motor neuron differentiation [GO:0021522]	Alternative splicing; Cell junction; Cell membrane; Coiled coil; Complete proteome; Cytoplasm; Developmental protein; Disease mutation; Membrane; Mental retardation; Metal-binding; Nucleus; Postsynaptic cell membrane; Reference proteome; Synapse; Zinc; Zinc-finger	Q9NQZ6	cell junction [GO:0030054]; cytoplasm [GO:0005737]; nucleus [GO:0005634]; postsynaptic membrane [GO:0045211]	SUBCELLULAR LOCATION: Cytoplasm {ECO:0000269|PubMed:23623388}. Nucleus {ECO:0000269|PubMed:23623388}. Cell junction, synapse, postsynaptic cell membrane {ECO:0000269|PubMed:23623388}. Note=Upon transfection into mouse primary hippocampal neurons, localizes at excitatory, but not inhibitory, postsynaptic sites.	FALSE	TRUE	FALSE	FALSE	FALSE	FALSE
FREM2	FREM2	Q5SZK8	reviewed	basement membrane [GO:0005604]; extracellular exosome [GO:0070062]; integral component of membrane [GO:0016021]; plasma membrane [GO:0005886]; metal ion binding [GO:0046872]; cell adhesion [GO:0007155]; cell communication [GO:0007154]; heart development [GO:0007507]; inner ear development [GO:0048839]; morphogenesis of an epithelium [GO:0002009]	Alternative splicing; Calcium; Cell adhesion; Cell membrane; Complete proteome; Developmental protein; Disease mutation; Glycoprotein; Membrane; Metal-binding; Polymorphism; Reference proteome; Repeat; Signal; Transmembrane; Transmembrane helix	Q5SZK8	basement membrane [GO:0005604]; extracellular exosome [GO:0070062]; integral component of membrane [GO:0016021]; plasma membrane [GO:0005886]	SUBCELLULAR LOCATION: Cell membrane {ECO:0000305}; Single-pass type I membrane protein {ECO:0000305}; Extracellular side {ECO:0000305}.	TRUE	TRUE	FALSE	FALSE	TRUE	TRUE
MYO3A	MYO3A	Q8NEV4	reviewed	cytoplasm [GO:0005737]; filamentous actin [GO:0031941]; filopodium [GO:0030175]; myosin complex [GO:0016459]; actin-dependent ATPase activity [GO:0030898]; ADP binding [GO:0043531]; ATP binding [GO:0005524]; calmodulin binding [GO:0005516]; microfilament motor activity [GO:0000146]; plus-end directed microfilament motor activity [GO:0060002]; protein kinase activity [GO:0004672]; protein serine/t…	ATP-binding; Actin-binding; Alternative splicing; Complete proteome; Cytoplasm; Cytoskeleton; Deafness; Hearing; Kinase; Motor protein; Myosin; Non-syndromic deafness; Nucleotide-binding; Polymorphism; Reference proteome; Repeat; Sensory transduction; Serine/threonine-protein kinase; Transferase; Vision	Q8NEV4	cytoplasm [GO:0005737]; filamentous actin [GO:0031941]; filopodium [GO:0030175]; filopodium tip [GO:0032433]; myosin complex [GO:0016459]; photoreceptor inner segment [GO:0001917]; stereocilium bundle tip [GO:0032426]	SUBCELLULAR LOCATION: Cytoplasm, cytoskeleton.	FALSE	FALSE	FALSE	FALSE	FALSE	FALSE
IGDCC3	IGDCC3	Q8IVU1	reviewed	integral component of plasma membrane [GO:0005887]; neuromuscular process controlling balance [GO:0050885]	Complete proteome; Disulfide bond; Glycoprotein; Immunoglobulin domain; Membrane; Polymorphism; Reference proteome; Repeat; Signal; Transmembrane; Transmembrane helix	Q8IVU1	integral component of plasma membrane [GO:0005887]	SUBCELLULAR LOCATION: Membrane; Single-pass type I membrane protein.	TRUE	FALSE	FALSE	FALSE	TRUE	FALSE
EPPK1	EPPK1	P58107	reviewed	cytoplasm [GO:0005737]; cytoskeleton [GO:0005856]; poly(A) RNA binding [GO:0044822]	Coiled coil; Complete proteome; Cytoplasm; Cytoskeleton; Direct protein sequencing; Phosphoprotein; Reference proteome; Repeat	P58107	cytoplasm [GO:0005737]; cytoskeleton [GO:0005856]	SUBCELLULAR LOCATION: Cytoplasm, cytoskeleton {ECO:0000250}.	FALSE	FALSE	FALSE	FALSE	FALSE	TRUE
GPSM1	GPSM1	Q86YR5	reviewed	cytosol [GO:0005829]; endoplasmic reticulum membrane [GO:0005789]; Golgi membrane [GO:0000139]; plasma membrane [GO:0005886]; GDP-dissociation inhibitor activity [GO:0005092]; cell differentiation [GO:0030154]; nervous system development [GO:0007399]; regulation of G-protein coupled receptor protein signaling pathway [GO:0008277]	Alternative splicing; Cell membrane; Complete proteome; Cytoplasm; Developmental protein; Differentiation; Endoplasmic reticulum; Golgi apparatus; Membrane; Neurogenesis; Phosphoprotein; Reference proteome; Repeat; TPR repeat	Q86YR5	cytosol [GO:0005829]; endoplasmic reticulum membrane [GO:0005789]; Golgi apparatus [GO:0005794]; Golgi membrane [GO:0000139]; nucleoplasm [GO:0005654]; plasma membrane [GO:0005886]	SUBCELLULAR LOCATION: Cytoplasm, cytosol. Endoplasmic reticulum membrane; Peripheral membrane protein; Cytoplasmic side. Golgi apparatus membrane; Peripheral membrane protein; Cytoplasmic side. Cell membrane; Peripheral membrane protein; Cytoplasmic side.	FALSE	TRUE	FALSE	FALSE	TRUE	FALSE
PFKFB4	PFKFB4	Q16877	reviewed	cytosol [GO:0005829]; 6-phosphofructo-2-kinase activity [GO:0003873]; ATP binding [GO:0005524]; fructose-2,6-bisphosphate 2-phosphatase activity [GO:0004331]; canonical glycolysis [GO:0061621]; carbohydrate phosphorylation [GO:0046835]; fructose 2,6-bisphosphate metabolic process [GO:0006003]; fructose metabolic process [GO:0006000]	ATP-binding; Alternative splicing; Complete proteome; Hydrolase; Kinase; Multifunctional enzyme; Nucleotide-binding; Phosphoprotein; Polymorphism; Reference proteome; Transferase	Q16877	cytosol [GO:0005829]		FALSE	FALSE	FALSE	FALSE	FALSE	FALSE
SLITRK5	SLITRK5	O94991	reviewed	integral component of membrane [GO:0016021]; receptor complex [GO:0043235]; adult behavior [GO:0030534]; axonogenesis [GO:0007409]; cardiovascular system development [GO:0072358]; dendrite morphogenesis [GO:0048813]; grooming behavior [GO:0007625]; positive regulation of synapse assembly [GO:0051965]; response to xenobiotic stimulus [GO:0009410]; skin development [GO:0043588]; striatum developmen…	Alternative splicing; Complete proteome; Glycoprotein; Leucine-rich repeat; Membrane; Reference proteome; Repeat; Signal; Transmembrane; Transmembrane helix	O94991	integral component of membrane [GO:0016021]; receptor complex [GO:0043235]	SUBCELLULAR LOCATION: Membrane {ECO:0000305}; Single-pass type I membrane protein {ECO:0000305}.	TRUE	FALSE	FALSE	FALSE	TRUE	FALSE
LLGL2	LLGL2	Q6P1M3	reviewed	cortical actin cytoskeleton [GO:0030864]; cytoplasm [GO:0005737]; intracellular membrane-bounded organelle [GO:0043231]; nucleoplasm [GO:0005654]; plasma membrane [GO:0005886]; GTPase activator activity [GO:0005096]; PDZ domain binding [GO:0030165]; Rab GTPase binding [GO:0017137]; cell division [GO:0051301]; cortical actin cytoskeleton organization [GO:0030866]; establishment of spindle orientat…	3D-structure; Alternative splicing; Cell cycle; Cell division; Complete proteome; Cytoplasm; Exocytosis; Phosphoprotein; Polymorphism; Reference proteome; Repeat; WD repeat	Q6P1M3	cytoplasm [GO:0005737]; intracellular membrane-bounded organelle [GO:0043231]; nucleoplasm [GO:0005654]	SUBCELLULAR LOCATION: Cytoplasm {ECO:0000269|PubMed:15632202}. Note=Localized in the perinuclear structure and faintly at the cell-cell contacts sites in the interphase. Localized at the cell periphery during metaphase. Cortical localization in mitotic cells. Found in the lateral region of polarized epithelial cells.	FALSE	FALSE	FALSE	FALSE	FALSE	FALSE
RNF43	RNF43	Q68DV7	reviewed	endoplasmic reticulum membrane [GO:0005789]; integral component of plasma membrane [GO:0005887]; nuclear envelope [GO:0005635]; plasma membrane [GO:0005886]; frizzled binding [GO:0005109]; ligase activity [GO:0016874]; ubiquitin protein ligase activity [GO:0061630]; ubiquitin-protein transferase activity [GO:0004842]; zinc ion binding [GO:0008270]; negative regulation of Wnt signaling pathway [GO…	3D-structure; Alternative splicing; Cell membrane; Complete proteome; Disulfide bond; Endoplasmic reticulum; Glycoprotein; Ligase; Membrane; Metal-binding; Nucleus; Polymorphism; Reference proteome; Signal; Transmembrane; Transmembrane helix; Ubl conjugation; Ubl conjugation pathway; Wnt signaling pathway; Zinc; Zinc-finger	Q68DV7	endoplasmic reticulum membrane [GO:0005789]; integral component of plasma membrane [GO:0005887]; nuclear envelope [GO:0005635]; plasma membrane [GO:0005886]	SUBCELLULAR LOCATION: Cell membrane; Single-pass type I membrane protein. Endoplasmic reticulum membrane; Single-pass type I membrane protein. Nucleus envelope. Note=According to a report, may be secreted. {ECO:0000269|PubMed:15492824}.	TRUE	TRUE	FALSE	FALSE	TRUE	FALSE
RASSF7	RASSF7	Q02833	reviewed	cytoplasm [GO:0005737]; microtubule organizing center [GO:0005815]; apoptotic process [GO:0006915]; signal transduction [GO:0007165]	Alternative splicing; Apoptosis; Coiled coil; Complete proteome; Cytoplasm; Cytoskeleton; Polymorphism; Reference proteome; Ubl conjugation	Q02833	cytoplasm [GO:0005737]; microtubule organizing center [GO:0005815]	SUBCELLULAR LOCATION: Cytoplasm, cytoskeleton, microtubule organizing center, centrosome {ECO:0000269|PubMed:20629633}. Note=Colocalizes with gamma-tubulin.	FALSE	FALSE	FALSE	FALSE	FALSE	FALSE
ZNF229	ZNF229	Q9UJW7	reviewed	nucleus [GO:0005634]; DNA binding [GO:0003677]; metal ion binding [GO:0046872]; transcription factor activity, sequence-specific DNA binding [GO:0003700]; regulation of transcription, DNA-templated [GO:0006355]; transcription, DNA-templated [GO:0006351]	Alternative splicing; Complete proteome; DNA-binding; Metal-binding; Nucleus; Polymorphism; Reference proteome; Repeat; Transcription; Transcription regulation; Zinc; Zinc-finger	Q9UJW7	nucleus [GO:0005634]	SUBCELLULAR LOCATION: Nucleus {ECO:0000305}.	FALSE	FALSE	FALSE	FALSE	FALSE	FALSE
PTPRG	PTPRG	P23470	reviewed	extracellular exosome [GO:0070062]; integral component of plasma membrane [GO:0005887]; identical protein binding [GO:0042802]; protein tyrosine phosphatase activity [GO:0004725]; transmembrane receptor protein tyrosine phosphatase activity [GO:0005001]; negative regulation of epithelial cell migration [GO:0010633]; peptidyl-tyrosine dephosphorylation [GO:0035335]; transmembrane receptor protein …	3D-structure; Alternative splicing; Complete proteome; Disulfide bond; Glycoprotein; Hydrolase; Membrane; Phosphoprotein; Polymorphism; Protein phosphatase; Reference proteome; Repeat; Signal; Transmembrane; Transmembrane helix	P23470	extracellular exosome [GO:0070062]; integral component of plasma membrane [GO:0005887]	SUBCELLULAR LOCATION: Membrane {ECO:0000305}; Single-pass type I membrane protein {ECO:0000305}.	TRUE	FALSE	FALSE	FALSE	TRUE	FALSE
XKR5	XKR5	Q6UX68	reviewed	integral component of membrane [GO:0016021]; membrane [GO:0016020]	Alternative splicing; Complete proteome; Membrane; Reference proteome; Transmembrane; Transmembrane helix	Q6UX68	integral component of membrane [GO:0016021]	SUBCELLULAR LOCATION: Membrane {ECO:0000305}; Multi-pass membrane protein {ECO:0000305}.	FALSE	FALSE	FALSE	FALSE	TRUE	FALSE
CNTN6	CNTN6	Q9UQ52	reviewed	anchored component of membrane [GO:0031225]; plasma membrane [GO:0005886]; cell adhesion [GO:0007155]; central nervous system development [GO:0007417]; neuron differentiation [GO:0030182]; Notch signaling pathway [GO:0007219]	Cell adhesion; Cell membrane; Complete proteome; Disulfide bond; GPI-anchor; Glycoprotein; Immunoglobulin domain; Lipoprotein; Membrane; Notch signaling pathway; Phosphoprotein; Polymorphism; Reference proteome; Repeat; Signal	Q9UQ52	anchored component of membrane [GO:0031225]; plasma membrane [GO:0005886]	SUBCELLULAR LOCATION: Cell membrane {ECO:0000250}; Lipid-anchor, GPI-anchor {ECO:0000250}.	TRUE	TRUE	FALSE	FALSE	FALSE	FALSE
TOP1	TOP1	P11387	reviewed	cytoplasmic mRNA processing body [GO:0000932]; nucleolus [GO:0005730]; nucleoplasm [GO:0005654]; nucleus [GO:0005634]; perikaryon [GO:0043204]; replication fork protection complex [GO:0031298]; chromatin binding [GO:0003682]; core promoter sequence-specific DNA binding [GO:0001046]; DNA binding [GO:0003677]; DNA topoisomerase type I activity [GO:0003917]; DNA topoisomerase type II (ATP-hydrolyzin…	3D-structure; Acetylation; Biological rhythms; Chromosomal rearrangement; Complete proteome; DNA-binding; Direct protein sequencing; Host-virus interaction; Isomerase; Isopeptide bond; Nucleus; Phosphoprotein; Polymorphism; Proto-oncogene; Reference proteome; Topoisomerase; Ubl conjugation	P11387	cytoplasmic mRNA processing body [GO:0000932]; nucleolus [GO:0005730]; nucleoplasm [GO:0005654]; nucleus [GO:0005634]; perikaryon [GO:0043204]; replication fork protection complex [GO:0031298]	SUBCELLULAR LOCATION: Nucleus, nucleolus {ECO:0000269|PubMed:12149243}. Nucleus, nucleoplasm {ECO:0000269|PubMed:12149243}. Note=Diffuse nuclear localization with some enrichment in nucleoli. On CPT treatment, cleared from nucleoli into nucleoplasm. Sumolyated forms found in both nucleoplasm and nucleoli.	FALSE	FALSE	FALSE	FALSE	FALSE	FALSE
ASXL3	ASXL3	Q9C0F0	reviewed	nucleus [GO:0005634]; DNA binding [GO:0003677]; metal ion binding [GO:0046872]; regulation of transcription, DNA-templated [GO:0006355]; transcription, DNA-templated [GO:0006351]	Alternative splicing; Complete proteome; Metal-binding; Nucleus; Polymorphism; Reference proteome; Repressor; Transcription; Transcription regulation; Zinc; Zinc-finger	Q9C0F0	nucleus [GO:0005634]	SUBCELLULAR LOCATION: Nucleus {ECO:0000305}.	FALSE	FALSE	FALSE	FALSE	FALSE	FALSE
SMO	SMO	Q99835	reviewed	ciliary membrane [GO:0060170]; ciliary tip [GO:0097542]; endocytic vesicle membrane [GO:0030666]; extracellular exosome [GO:0070062]; integral component of membrane [GO:0016021]; intracellular membrane-bounded organelle [GO:0043231]; plasma membrane [GO:0005886]; primary cilium [GO:0072372]; drug binding [GO:0008144]; G-protein coupled receptor activity [GO:0004930]; patched binding [GO:0005113];…	3D-structure; Cell projection; Complete proteome; Developmental protein; Disulfide bond; G-protein coupled receptor; Glycoprotein; Membrane; Polymorphism; Receptor; Reference proteome; Signal; Transducer; Transmembrane; Transmembrane helix	Q99835	ciliary membrane [GO:0060170]; ciliary tip [GO:0097542]; endocytic vesicle membrane [GO:0030666]; extracellular exosome [GO:0070062]; integral component of membrane [GO:0016021]; intracellular membrane-bounded organelle [GO:0043231]; plasma membrane [GO:0005886]; primary cilium [GO:0072372]	SUBCELLULAR LOCATION: Membrane {ECO:0000269|PubMed:22072986}; Multi-pass membrane protein {ECO:0000269|PubMed:22072986}. Cell projection, cilium {ECO:0000269|PubMed:22072986}.	TRUE	FALSE	FALSE	FALSE	TRUE	FALSE
MDK	MDK	P21741	reviewed	cell projection [GO:0042995]; cytoplasm [GO:0005737]; extracellular region [GO:0005576]; growth factor activity [GO:0008083]; heparin binding [GO:0008201]; adrenal gland development [GO:0030325]; behavioral fear response [GO:0001662]; cell differentiation [GO:0030154]; cell migration [GO:0016477]; cerebellar granular layer development [GO:0021681]; cerebral cortex development [GO:0021987]; defeca…	3D-structure; Alternative splicing; Complete proteome; Developmental protein; Differentiation; Direct protein sequencing; Disulfide bond; Growth factor; Heparin-binding; Mitogen; Polymorphism; Reference proteome; Secreted; Signal	P21741	cell projection [GO:0042995]; cytoplasm [GO:0005737]; extracellular region [GO:0005576]	SUBCELLULAR LOCATION: Secreted.	FALSE	FALSE	FALSE	FALSE	FALSE	FALSE
ELFN1	ELFN1	P0C7U0	reviewed	dendrite [GO:0030425]; excitatory synapse [GO:0060076]; extracellular exosome [GO:0070062]; integral component of membrane [GO:0016021]; phosphatase binding [GO:0019902]; protein phosphatase inhibitor activity [GO:0004864]; negative regulation of phosphatase activity [GO:0010923]; synapse organization [GO:0050808]	Cell projection; Complete proteome; Glycoprotein; Leucine-rich repeat; Membrane; Phosphoprotein; Protein phosphatase inhibitor; Reference proteome; Repeat; Signal; Transmembrane; Transmembrane helix	P0C7U0	dendrite [GO:0030425]; excitatory synapse [GO:0060076]; extracellular exosome [GO:0070062]; integral component of membrane [GO:0016021]	SUBCELLULAR LOCATION: Membrane {ECO:0000305}; Single-pass type I membrane protein {ECO:0000305}. Cell projection, dendrite {ECO:0000250}. Note=Localizes to excitatory synapses onto somatostatin (Sst)-containing oriens-lacunosum moleculare (O-LM) interneurons. {ECO:0000250}.	TRUE	FALSE	FALSE	FALSE	TRUE	FALSE
SIM1	SIM1	P81133	reviewed	nucleus [GO:0005634]; DNA binding [GO:0003677]; RNA polymerase II transcription factor activity, sequence-specific DNA binding [GO:0000981]; transcription factor activity, sequence-specific DNA binding [GO:0003700]; cell differentiation [GO:0030154]; nervous system development [GO:0007399]; regulation of transcription from RNA polymerase II promoter [GO:0006357]; transcription, DNA-templated [GO:…	Complete proteome; DNA-binding; Developmental protein; Differentiation; Neurogenesis; Nucleus; Polymorphism; Reference proteome; Repeat; Transcription; Transcription regulation	P81133	nucleus [GO:0005634]	SUBCELLULAR LOCATION: Nucleus {ECO:0000255|PROSITE-ProRule:PRU00632, ECO:0000255|PROSITE-ProRule:PRU00981}.	FALSE	FALSE	FALSE	FALSE	FALSE	FALSE
LOC553158	LOC553158	NA	NA	NA	NA	NA	NA	NA	NA	NA	NA	NA	NA	NA
AMHR2	AMHR2	Q16671	reviewed	integral component of plasma membrane [GO:0005887]; anti-Mullerian hormone receptor activity [GO:1990272]; ATP binding [GO:0005524]; hormone binding [GO:0042562]; metal ion binding [GO:0046872]; receptor activity [GO:0004872]; receptor signaling protein serine/threonine kinase activity [GO:0004702]; transforming growth factor beta receptor activity, type II [GO:0005026]; female gonad development …	ATP-binding; Alternative splicing; Complete proteome; Disease mutation; Disulfide bond; Glycoprotein; Kinase; Magnesium; Manganese; Membrane; Metal-binding; Nucleotide-binding; Polymorphism; Pseudohermaphroditism; Receptor; Reference proteome; Serine/threonine-protein kinase; Signal; Transferase; Transmembrane; Transmembrane helix	Q16671	integral component of plasma membrane [GO:0005887]	SUBCELLULAR LOCATION: Membrane; Single-pass type I membrane protein.	TRUE	FALSE	FALSE	FALSE	TRUE	FALSE
ARID3A	ARID3A	Q99856	reviewed	cytoplasm [GO:0005737]; Golgi apparatus [GO:0005794]; membrane raft [GO:0045121]; nucleolus [GO:0005730]; nucleoplasm [GO:0005654]; chromatin binding [GO:0003682]; RNA polymerase II regulatory region sequence-specific DNA binding [GO:0000977]; transcriptional activator activity, RNA polymerase II transcription regulatory region sequence-specific binding [GO:0001228]; DNA damage response, signal t…	3D-structure; Complete proteome; Cytoplasm; DNA-binding; Isopeptide bond; Nucleus; Phosphoprotein; Polymorphism; Reference proteome; Transcription; Transcription regulation; Ubl conjugation	Q99856	cytoplasm [GO:0005737]; Golgi apparatus [GO:0005794]; membrane raft [GO:0045121]; nucleolus [GO:0005730]; nucleoplasm [GO:0005654]	SUBCELLULAR LOCATION: Nucleus {ECO:0000255|PROSITE-ProRule:PRU00355, ECO:0000269|PubMed:17400556}. Cytoplasm {ECO:0000269|PubMed:17400556}. Note=Shuttles between nucleus and cytoplasm.	FALSE	FALSE	FALSE	FALSE	FALSE	FALSE
KIAA1804	KIAA1804	Q5TCX8	reviewed	intracellular [GO:0005622]; ATP binding [GO:0005524]; MAP kinase kinase kinase activity [GO:0004709]; protein homodimerization activity [GO:0042803]; activation of JUN kinase activity [GO:0007257]; protein autophosphorylation [GO:0046777]; protein phosphorylation [GO:0006468]	3D-structure; ATP-binding; Alternative splicing; Complete proteome; Kinase; Nucleotide-binding; Phosphoprotein; Polymorphism; Reference proteome; Repeat; SH3 domain; Serine/threonine-protein kinase; Transferase	Q5TCX8	intracellular [GO:0005622]		FALSE	FALSE	FALSE	FALSE	FALSE	FALSE
CDH24	CDH24	Q86UP0	reviewed	cell-cell junction [GO:0005911]; integral component of membrane [GO:0016021]; plasma membrane [GO:0005886]; alpha-catenin binding [GO:0045294]; beta-catenin binding [GO:0008013]; calcium ion binding [GO:0005509]; delta-catenin binding [GO:0070097]; adherens junction organization [GO:0034332]; homophilic cell adhesion via plasma membrane adhesion molecules [GO:0007156]; single organismal cell-cell…	Alternative splicing; Calcium; Cell adhesion; Cell membrane; Cleavage on pair of basic residues; Complete proteome; Glycoprotein; Membrane; Metal-binding; Reference proteome; Repeat; Signal; Transmembrane; Transmembrane helix	Q86UP0	cell-cell junction [GO:0005911]; integral component of membrane [GO:0016021]; plasma membrane [GO:0005886]	SUBCELLULAR LOCATION: Cell membrane {ECO:0000305}; Single-pass type I membrane protein {ECO:0000305}.	TRUE	TRUE	FALSE	FALSE	TRUE	FALSE
FLRT3	FLRT3	Q9NZU0	reviewed	axon terminus [GO:0043679]; axonal growth cone [GO:0044295]; cell-cell junction [GO:0005911]; cytoplasm [GO:0005737]; endoplasmic reticulum membrane [GO:0005789]; extracellular space [GO:0005615]; focal adhesion [GO:0005925]; integral component of plasma membrane [GO:0005887]; plasma membrane [GO:0005886]; proteinaceous extracellular matrix [GO:0005578]; synaptic membrane [GO:0097060]; chemorepel…	3D-structure; Cell adhesion; Cell junction; Cell membrane; Cell projection; Complete proteome; Developmental protein; Disease mutation; Disulfide bond; Endoplasmic reticulum; Glycoprotein; Hypogonadotropic hypogonadism; Kallmann syndrome; Leucine-rich repeat; Membrane; Polymorphism; Reference proteome; Repeat; Secreted; Signal; Transmembrane; Transmembrane helix	Q9NZU0	extracellular space [GO:0005615]; integral component of plasma membrane [GO:0005887]; intracellular [GO:0005622]; proteinaceous extracellular matrix [GO:0005578]	SUBCELLULAR LOCATION: Membrane {ECO:0000305}; Single-pass type I membrane protein {ECO:0000305}.	TRUE	FALSE	FALSE	FALSE	TRUE	TRUE
ISYNA1	ISYNA1	Q9NPH2	reviewed	cytosol [GO:0005829]; inositol-3-phosphate synthase activity [GO:0004512]; inositol biosynthetic process [GO:0006021]; inositol phosphate metabolic process [GO:0043647]; phospholipid biosynthetic process [GO:0008654]	Alternative splicing; Complete proteome; Cytoplasm; Inositol biosynthesis; Isomerase; Lipid biosynthesis; Lipid metabolism; NAD; Phospholipid biosynthesis; Phospholipid metabolism; Reference proteome	Q9NPH2	cytosol [GO:0005829]	SUBCELLULAR LOCATION: Cytoplasm {ECO:0000250}.	FALSE	FALSE	FALSE	FALSE	FALSE	FALSE
BAHCC1	BAHCC1	Q9P281	reviewed	chromatin [GO:0000785]; chromatin silencing complex [GO:0005677]; chromatin binding [GO:0003682]; transcription regulatory region sequence-specific DNA binding [GO:0000976]; chromatin silencing [GO:0006342]; heterochromatin assembly [GO:0031507]	Acetylation; Coiled coil; Complete proteome; Polymorphism; Reference proteome	Q9P281			FALSE	FALSE	FALSE	FALSE	FALSE	FALSE
ZNF771	ZNF771	Q7L3S4	reviewed	nucleolus [GO:0005730]; nucleus [GO:0005634]; DNA binding [GO:0003677]; metal ion binding [GO:0046872]; regulation of transcription, DNA-templated [GO:0006355]; transcription, DNA-templated [GO:0006351]	Complete proteome; DNA-binding; Metal-binding; Nucleus; Polymorphism; Reference proteome; Repeat; Transcription; Transcription regulation; Zinc; Zinc-finger	Q7L3S4	nucleus [GO:0005634]	SUBCELLULAR LOCATION: Nucleus {ECO:0000305}.	FALSE	FALSE	FALSE	FALSE	FALSE	FALSE
CDCA4	CDCA4	Q9BXL8	reviewed	nucleus [GO:0005634]	Complete proteome; Nucleus; Reference proteome	Q9BXL8	nucleus [GO:0005634]	SUBCELLULAR LOCATION: Nucleus {ECO:0000269|PubMed:16984923}.	FALSE	FALSE	FALSE	FALSE	FALSE	FALSE
EPHB3	EPHB3	P54753	reviewed	cytosol [GO:0005829]; dendrite [GO:0030425]; extracellular region [GO:0005576]; integral component of plasma membrane [GO:0005887]; plasma membrane [GO:0005886]; ATP binding [GO:0005524]; axon guidance receptor activity [GO:0008046]; ephrin receptor activity [GO:0005003]; angiogenesis [GO:0001525]; axon guidance [GO:0007411]; axonal fasciculation [GO:0007413]; cell migration [GO:0016477]; central…	3D-structure; ATP-binding; Angiogenesis; Cell membrane; Cell projection; Complete proteome; Developmental protein; Disulfide bond; Glycoprotein; Kinase; Membrane; Neurogenesis; Nucleotide-binding; Phosphoprotein; Polymorphism; Receptor; Reference proteome; Repeat; Signal; Transferase; Transmembrane; Transmembrane helix; Tyrosine-protein kinase	P54753	cytosol [GO:0005829]; dendrite [GO:0030425]; extracellular region [GO:0005576]; integral component of plasma membrane [GO:0005887]; plasma membrane [GO:0005886]	SUBCELLULAR LOCATION: Cell membrane {ECO:0000269|PubMed:15536074}; Single-pass type I membrane protein {ECO:0000269|PubMed:15536074}. Cell projection, dendrite {ECO:0000250}.	TRUE	TRUE	FALSE	FALSE	TRUE	TRUE
LRRN2	LRRN2	O75325	reviewed	integral component of membrane [GO:0016021]; receptor activity [GO:0004872]; cell adhesion [GO:0007155]; signal transduction [GO:0007165]	Complete proteome; Disulfide bond; Glycoprotein; Immunoglobulin domain; Leucine-rich repeat; Membrane; Polymorphism; Reference proteome; Repeat; Signal; Transmembrane; Transmembrane helix	O75325	integral component of membrane [GO:0016021]	SUBCELLULAR LOCATION: Membrane {ECO:0000305}; Single-pass type I membrane protein {ECO:0000305}.	TRUE	FALSE	FALSE	FALSE	TRUE	FALSE
IGSF3	IGSF3	O75054	reviewed	cell surface [GO:0009986]; integral component of membrane [GO:0016021]; lacrimal gland development [GO:0032808]	Alternative splicing; Chromosomal rearrangement; Complete proteome; Disulfide bond; Glycoprotein; Immunoglobulin domain; Membrane; Polymorphism; Reference proteome; Repeat; Signal; Transmembrane; Transmembrane helix	O75054	cell surface [GO:0009986]; integral component of membrane [GO:0016021]	SUBCELLULAR LOCATION: Membrane {ECO:0000305}; Single-pass type I membrane protein {ECO:0000305}.	TRUE	FALSE	FALSE	FALSE	TRUE	TRUE
KIAA2017	DNAH10	Q8IVF4	reviewed	cilium [GO:0005929]; cytoplasm [GO:0005737]; dynein complex [GO:0030286]; microtubule [GO:0005874]; ATP binding [GO:0005524]; ATPase activity [GO:0016887]; microtubule motor activity [GO:0003777]; microtubule-based movement [GO:0007018]	ATP-binding; Alternative splicing; Cell projection; Cilium; Coiled coil; Complete proteome; Cytoplasm; Cytoskeleton; Dynein; Glycoprotein; Microtubule; Motor protein; Nucleotide-binding; Polymorphism; Reference proteome; Repeat; TPR repeat	Q8IVF4	cilium [GO:0005929]; cytoplasm [GO:0005737]; dynein complex [GO:0030286]; microtubule [GO:0005874]	SUBCELLULAR LOCATION: Cytoplasm, cytoskeleton, cilium axoneme {ECO:0000305}.	TRUE	FALSE	FALSE	FALSE	FALSE	FALSE
PRRT3	PRRT3	Q5FWE3	reviewed	integral component of membrane [GO:0016021]	Alternative splicing; Complete proteome; Direct protein sequencing; Glycoprotein; Membrane; Phosphoprotein; Polymorphism; Reference proteome; Signal; Transmembrane; Transmembrane helix	Q5FWE3	integral component of membrane [GO:0016021]	SUBCELLULAR LOCATION: Membrane {ECO:0000305}; Multi-pass membrane protein {ECO:0000305}.	TRUE	FALSE	FALSE	FALSE	TRUE	FALSE
WNK2	WNK2	Q9Y3S1	reviewed	cytoplasm [GO:0005737]; cytosol [GO:0005829]; plasma membrane [GO:0005886]; ATP binding [GO:0005524]; protein serine/threonine kinase activity [GO:0004674]; intracellular signal transduction [GO:0035556]; negative regulation of cell proliferation [GO:0008285]; negative regulation of ERK1 and ERK2 cascade [GO:0070373]; positive regulation of sodium ion transmembrane transporter activity [GO:200065…	ATP-binding; Alternative splicing; Cell membrane; Complete proteome; Cytoplasm; Kinase; Membrane; Nucleotide-binding; Phosphoprotein; Polymorphism; Reference proteome; Serine/threonine-protein kinase; Transferase	Q9Y3S1	cytoplasm [GO:0005737]; plasma membrane [GO:0005886]	SUBCELLULAR LOCATION: Cytoplasm. Cell membrane.	FALSE	TRUE	FALSE	FALSE	FALSE	FALSE
RFX3	RFX3	P48380	reviewed	nuclear chromatin [GO:0000790]; nucleus [GO:0005634]; transcription factor complex [GO:0005667]; DNA binding [GO:0003677]; RNA polymerase II core promoter proximal region sequence-specific DNA binding [GO:0000978]; transcription factor activity, RNA polymerase II distal enhancer sequence-specific binding [GO:0003705]; transcription factor activity, sequence-specific DNA binding [GO:0003700]; tran…	Alternative splicing; Complete proteome; DNA-binding; Developmental protein; Differentiation; Nucleus; Reference proteome; Repressor; Transcription; Transcription regulation	P48380	nuclear chromatin [GO:0000790]; nucleus [GO:0005634]; transcription factor complex [GO:0005667]	SUBCELLULAR LOCATION: Nucleus {ECO:0000305}.	FALSE	FALSE	FALSE	FALSE	FALSE	FALSE
INCENP	INCENP	Q9NQS7	reviewed	central element [GO:0000801]; chromocenter [GO:0010369]; chromosome, centromeric region [GO:0000775]; condensed chromosome kinetochore [GO:0000777]; cytosol [GO:0005829]; kinetochore [GO:0000776]; lateral element [GO:0000800]; microtubule [GO:0005874]; midbody [GO:0030496]; nucleoplasm [GO:0005654]; pericentric heterochromatin [GO:0005721]; protein complex [GO:0043234]; spindle [GO:0005819]; chro…	3D-structure; Alternative splicing; Cell cycle; Cell division; Centromere; Chromosome; Chromosome partition; Coiled coil; Complete proteome; Cytoplasm; Cytoskeleton; Kinetochore; Microtubule; Mitosis; Nucleus; Phosphoprotein; Polymorphism; Reference proteome	Q9NQS7	central element [GO:0000801]; chromocenter [GO:0010369]; chromosome, centromeric region [GO:0000775]; condensed chromosome kinetochore [GO:0000777]; cytosol [GO:0005829]; kinetochore [GO:0000776]; lateral element [GO:0000800]; microtubule [GO:0005874]; midbody [GO:0030496]; pericentric heterochromatin [GO:0005721]; protein complex [GO:0043234]; spindle [GO:0005819]	SUBCELLULAR LOCATION: Chromosome, centromere. Cytoplasm, cytoskeleton, spindle. Nucleus. Chromosome, centromere, kinetochore. Note=Localizes to inner kinetochore. Localizes on chromosome arms and inner centromeres from prophase through metaphase and then transferring to the spindle midzone and midbody from anaphase through cytokinesis. Colocalizes with AURKB at mitotic chromosomes.	FALSE	FALSE	FALSE	FALSE	FALSE	FALSE
NASP	NASP	P49321	reviewed	cytoplasm [GO:0005737]; nuclear chromatin [GO:0000790]; nucleoplasm [GO:0005654]; nucleus [GO:0005634]; protein complex [GO:0043234]; Hsp90 protein binding [GO:0051879]; protein complex binding [GO:0032403]; blastocyst development [GO:0001824]; cell cycle [GO:0007049]; cell proliferation [GO:0008283]; DNA replication [GO:0006260]; DNA replication-dependent nucleosome assembly [GO:0006335]; DNA re…	Acetylation; Alternative splicing; Cell cycle; Coiled coil; Complete proteome; Cytoplasm; DNA replication; Nucleus; Phosphoprotein; Polymorphism; Protein transport; Reference proteome; Repeat; TPR repeat; Transport	P49321	cytoplasm [GO:0005737]; nuclear chromatin [GO:0000790]; nucleoplasm [GO:0005654]; nucleus [GO:0005634]; protein complex [GO:0043234]	SUBCELLULAR LOCATION: Cytoplasm {ECO:0000250}. Nucleus.	FALSE	FALSE	FALSE	FALSE	FALSE	FALSE
IGF2BP1	IGF2BP1	Q9NZI8	reviewed	axon [GO:0030424]; CRD-mediated mRNA stability complex [GO:0070937]; cytoplasm [GO:0005737]; cytoplasmic stress granule [GO:0010494]; cytosol [GO:0005829]; dendritic spine [GO:0043197]; filopodium [GO:0030175]; growth cone [GO:0030426]; intracellular ribonucleoprotein complex [GO:0030529]; lamellipodium [GO:0030027]; nucleus [GO:0005634]; perinuclear region of cytoplasm [GO:0048471]; mRNA 3'-UTR …	3D-structure; Alternative splicing; Cell projection; Complete proteome; Cytoplasm; Direct protein sequencing; Nucleus; Phosphoprotein; RNA-binding; Reference proteome; Repeat; Translation regulation; Transport; mRNA transport	Q9NZI8	axon [GO:0030424]; CRD-mediated mRNA stability complex [GO:0070937]; cytoplasm [GO:0005737]; cytoplasmic stress granule [GO:0010494]; cytosol [GO:0005829]; dendritic spine [GO:0043197]; filopodium [GO:0030175]; growth cone [GO:0030426]; lamellipodium [GO:0030027]; nucleus [GO:0005634]; perinuclear region of cytoplasm [GO:0048471]; ribonucleoprotein complex [GO:0030529]	SUBCELLULAR LOCATION: Nucleus. Cytoplasm. Cytoplasm, perinuclear region. Cell projection, lamellipodium. Cell projection, dendrite {ECO:0000250}. Cell projection, dendritic spine {ECO:0000250}. Cell projection, growth cone. Cell projection, filopodium {ECO:0000250}. Cell projection, axon {ECO:0000250}. Note=In the nucleus, located in discrete foci, coinciding with the sites of ACTB transcription …	FALSE	FALSE	FALSE	FALSE	FALSE	FALSE
NLRP2	NLRP2	Q9NX02	reviewed	cytoplasm [GO:0005737]; Golgi apparatus [GO:0005794]; intracellular membrane-bounded organelle [GO:0043231]; ATP binding [GO:0005524]; Pyrin domain binding [GO:0032090]; inflammatory response [GO:0006954]; innate immune response [GO:0045087]; positive regulation of cysteine-type endopeptidase activity involved in apoptotic process [GO:0043280]; positive regulation of interleukin-1 beta secretion …	ATP-binding; Alternative splicing; Apoptosis; Complete proteome; Cytoplasm; Immunity; Inflammatory response; Innate immunity; Leucine-rich repeat; Nucleotide-binding; Phosphoprotein; Polymorphism; Reference proteome; Repeat	Q9NX02	cytoplasm [GO:0005737]	SUBCELLULAR LOCATION: Cytoplasm {ECO:0000269|PubMed:15030775, ECO:0000269|PubMed:15456791}.	FALSE	FALSE	FALSE	FALSE	FALSE	FALSE
SLC34A3	SLC34A3	Q8N130	reviewed	apical plasma membrane [GO:0016324]; brush border [GO:0005903]; brush border membrane [GO:0031526]; cytoplasm [GO:0005737]; cytoplasmic vesicle [GO:0031410]; integral component of membrane [GO:0016021]; plasma membrane [GO:0005886]; vesicle [GO:0031982]; inorganic phosphate transmembrane transporter activity [GO:0005315]; sodium-dependent phosphate transmembrane transporter activity [GO:0015321];…	Complete proteome; Disease mutation; Disulfide bond; Glycoprotein; Ion transport; Membrane; Phosphoprotein; Polymorphism; Reference proteome; Sodium; Sodium transport; Symport; Transmembrane; Transmembrane helix; Transport	Q8N130	apical plasma membrane [GO:0016324]; brush border membrane [GO:0031526]; integral component of membrane [GO:0016021]; plasma membrane [GO:0005886]	SUBCELLULAR LOCATION: Membrane; Multi-pass membrane protein.	TRUE	FALSE	FALSE	FALSE	TRUE	FALSE
C5	C5	P01031	reviewed	extracellular exosome [GO:0070062]; extracellular region [GO:0005576]; extracellular space [GO:0005615]; membrane attack complex [GO:0005579]; chemokine activity [GO:0008009]; endopeptidase inhibitor activity [GO:0004866]; receptor binding [GO:0005102]; activation of MAPK activity [GO:0000187]; cell chemotaxis [GO:0060326]; cell surface receptor signaling pathway [GO:0007166]; chemotaxis [GO:0006…	3D-structure; Cleavage on pair of basic residues; Complement alternate pathway; Complement pathway; Complete proteome; Cytolysis; Direct protein sequencing; Disulfide bond; Glycoprotein; Immunity; Inflammatory response; Innate immunity; Membrane attack complex; Polymorphism; Reference proteome; Secreted; Signal	P01031	extracellular exosome [GO:0070062]; extracellular region [GO:0005576]; extracellular space [GO:0005615]; membrane attack complex [GO:0005579]	SUBCELLULAR LOCATION: Secreted.	TRUE	FALSE	FALSE	FALSE	FALSE	FALSE
PTPRH	PTPRH	Q9HD43	reviewed	cytoplasm [GO:0005737]; integral component of plasma membrane [GO:0005887]; transmembrane receptor protein tyrosine phosphatase activity [GO:0005001]; apoptotic process [GO:0006915]; peptidyl-tyrosine dephosphorylation [GO:0035335]; protein dephosphorylation [GO:0006470]	Alternative splicing; Apoptosis; Complete proteome; Cytoplasm; Disulfide bond; Glycoprotein; Hydrolase; Membrane; Polymorphism; Protein phosphatase; Reference proteome; Repeat; Signal; Transmembrane; Transmembrane helix	Q9HD43	cytoplasm [GO:0005737]; integral component of plasma membrane [GO:0005887]	SUBCELLULAR LOCATION: Membrane {ECO:0000305}; Single-pass type I membrane protein {ECO:0000305}. Cytoplasm {ECO:0000269|PubMed:12879010}.	TRUE	FALSE	FALSE	FALSE	TRUE	FALSE
ZNF286A	ZNF286A	Q9HBT8	reviewed	nucleus [GO:0005634]; DNA binding [GO:0003677]; metal ion binding [GO:0046872]; transcription factor activity, sequence-specific DNA binding [GO:0003700]; regulation of transcription, DNA-templated [GO:0006355]; transcription, DNA-templated [GO:0006351]	Alternative splicing; Complete proteome; DNA-binding; Metal-binding; Nucleus; Polymorphism; Reference proteome; Repeat; Transcription; Transcription regulation; Zinc; Zinc-finger	Q9HBT8	nucleus [GO:0005634]	SUBCELLULAR LOCATION: Nucleus {ECO:0000305}.	FALSE	FALSE	FALSE	FALSE	FALSE	FALSE
ZDHHC11	ZDHHC11	Q9H8X9	reviewed	endoplasmic reticulum [GO:0005783]; integral component of membrane [GO:0016021]; protein-cysteine S-palmitoyltransferase activity [GO:0019706]; zinc ion binding [GO:0008270]	Acyltransferase; Alternative splicing; Complete proteome; Membrane; Metal-binding; Polymorphism; Reference proteome; Transferase; Transmembrane; Transmembrane helix; Zinc; Zinc-finger	Q9H8X9	endoplasmic reticulum [GO:0005783]; integral component of membrane [GO:0016021]	SUBCELLULAR LOCATION: Membrane {ECO:0000305}; Multi-pass membrane protein {ECO:0000305}.	FALSE	FALSE	FALSE	FALSE	TRUE	FALSE
C1orf159	C1orf159	Q96HA4	reviewed	integral component of membrane [GO:0016021]	Alternative splicing; Complete proteome; Glycoprotein; Membrane; Reference proteome; Signal; Transmembrane; Transmembrane helix	Q96HA4	integral component of membrane [GO:0016021]	SUBCELLULAR LOCATION: Membrane {ECO:0000305}; Single-pass membrane protein {ECO:0000305}.	TRUE	FALSE	FALSE	FALSE	TRUE	FALSE
OLFM2	OLFM2	O95897	reviewed	AMPA glutamate receptor complex [GO:0032281]; cell junction [GO:0030054]; cytoplasm [GO:0005737]; extracellular region [GO:0005576]; nucleus [GO:0005634]; synaptic membrane [GO:0097060]; locomotory behavior [GO:0007626]; positive regulation of smooth muscle cell differentiation [GO:0051152]; protein secretion [GO:0009306]; visual perception [GO:0007601]	Cell junction; Coiled coil; Complete proteome; Cytoplasm; Disulfide bond; Glycoprotein; Membrane; Nucleus; Polymorphism; Reference proteome; Secreted; Signal; Synapse	O95897	alpha-amino-3-hydroxy-5-methyl-4-isoxazolepropionic acid selective glutamate receptor complex [GO:0032281]; cell junction [GO:0030054]; cytoplasm [GO:0005737]; extracellular region [GO:0005576]; nucleus [GO:0005634]; synaptic membrane [GO:0097060]	SUBCELLULAR LOCATION: Secreted {ECO:0000269|PubMed:21228389}. Cell junction, synapse {ECO:0000250|UniProtKB:Q8BM13}. Membrane {ECO:0000250|UniProtKB:Q8BM13}. Nucleus {ECO:0000269|PubMed:25298399}. Cytoplasm {ECO:0000269|PubMed:25298399}. Note=Nuclear localization is induced by TGF-beta. {ECO:0000269|PubMed:25298399}.	TRUE	FALSE	FALSE	FALSE	FALSE	FALSE
SEZ6L	SEZ6L	Q9BYH1	reviewed	endoplasmic reticulum membrane [GO:0005789]; integral component of membrane [GO:0016021]; neuronal cell body [GO:0043025]; adult locomotory behavior [GO:0008344]; cerebellar Purkinje cell layer development [GO:0021680]; regulation of protein kinase C signaling [GO:0090036]; synapse maturation [GO:0060074]	3D-structure; Alternative splicing; Complete proteome; Disulfide bond; Endoplasmic reticulum; Glycoprotein; Membrane; Polymorphism; Reference proteome; Repeat; Signal; Sushi; Transmembrane; Transmembrane helix	Q9BYH1	endoplasmic reticulum membrane [GO:0005789]; integral component of membrane [GO:0016021]; neuronal cell body [GO:0043025]	SUBCELLULAR LOCATION: Endoplasmic reticulum membrane {ECO:0000250}; Single-pass type I membrane protein {ECO:0000250}.	TRUE	FALSE	FALSE	FALSE	TRUE	TRUE
MGAT3	MGAT3	Q09327	reviewed	Golgi membrane [GO:0000139]; integral component of membrane [GO:0016021]; beta-1,4-mannosylglycoprotein 4-beta-N-acetylglucosaminyltransferase activity [GO:0003830]; protein N-linked glycosylation [GO:0006487]	Complete proteome; Glycoprotein; Glycosyltransferase; Golgi apparatus; Membrane; Reference proteome; Signal-anchor; Transferase; Transmembrane; Transmembrane helix	Q09327	Golgi membrane [GO:0000139]; integral component of membrane [GO:0016021]	SUBCELLULAR LOCATION: Golgi apparatus membrane; Single-pass type II membrane protein.	TRUE	FALSE	FALSE	FALSE	TRUE	FALSE
PLEKHG4B	PLEKHG4B	Q96PX9	reviewed	Rho guanyl-nucleotide exchange factor activity [GO:0005089]; regulation of Rho protein signal transduction [GO:0035023]	Complete proteome; Polymorphism; Reference proteome	Q96PX9			FALSE	FALSE	FALSE	FALSE	FALSE	FALSE
GPR173	GPR173	Q9NS66	reviewed	integral component of membrane [GO:0016021]; plasma membrane [GO:0005886]; G-protein coupled receptor activity [GO:0004930]; gonadotropin-releasing hormone receptor activity [GO:0004968]; negative regulation of neuron migration [GO:2001223]; signal transduction [GO:0007165]	Cell membrane; Complete proteome; Disulfide bond; G-protein coupled receptor; Glycoprotein; Membrane; Receptor; Reference proteome; Transducer; Transmembrane; Transmembrane helix	Q9NS66	integral component of membrane [GO:0016021]; plasma membrane [GO:0005886]	SUBCELLULAR LOCATION: Cell membrane {ECO:0000250}; Multi-pass membrane protein {ECO:0000250}.	TRUE	TRUE	FALSE	FALSE	TRUE	FALSE
MKI67	MKI67	P46013	reviewed	chromosome, centromeric region [GO:0000775]; condensed chromosome [GO:0000793]; cytoplasm [GO:0005737]; membrane [GO:0016020]; nucleolus [GO:0005730]; nucleus [GO:0005634]; ATP binding [GO:0005524]; poly(A) RNA binding [GO:0044822]; protein C-terminus binding [GO:0008022]; cell proliferation [GO:0008283]; cellular response to heat [GO:0034605]; cholangiocyte proliferation [GO:1990705]; DNA metabo…	3D-structure; ATP-binding; Acetylation; Alternative splicing; Cell cycle; Chromosome; Complete proteome; Isopeptide bond; Nucleotide-binding; Nucleus; Phosphoprotein; Polymorphism; Reference proteome; Repeat; Ubl conjugation	P46013	chromosome, centromeric region [GO:0000775]; condensed chromosome [GO:0000793]; cytoplasm [GO:0005737]; membrane [GO:0016020]; nucleolus [GO:0005730]; nucleus [GO:0005634]	SUBCELLULAR LOCATION: Nucleus {ECO:0000269|PubMed:22002106}. Nucleus, nucleolus {ECO:0000269|PubMed:22002106}. Chromosome {ECO:0000269|PubMed:22002106}. Note=Predominantly localized in the G1 phase in the perinucleolar region, in the later phases it is also detected throughout the nuclear interior, being predominantly localized in the nuclear matrix. In mitosis, it is present on all chromosomes.	FALSE	FALSE	FALSE	FALSE	FALSE	FALSE
PLAG1	PLAG1	Q6DJT9	reviewed	nucleus [GO:0005634]; metal ion binding [GO:0046872]; RNA polymerase II core promoter proximal region sequence-specific DNA binding [GO:0000978]; transcription factor activity, sequence-specific DNA binding [GO:0003700]; transcriptional activator activity, RNA polymerase II core promoter proximal region sequence-specific binding [GO:0001077]; gland morphogenesis [GO:0022612]; multicellular organi…	Acetylation; Activator; Alternative splicing; Chromosomal rearrangement; Complete proteome; DNA-binding; Isopeptide bond; Metal-binding; Nucleus; Polymorphism; Proto-oncogene; Reference proteome; Repeat; Transcription; Transcription regulation; Ubl conjugation; Zinc; Zinc-finger	Q6DJT9	nucleus [GO:0005634]	SUBCELLULAR LOCATION: Nucleus {ECO:0000269|PubMed:10646861, ECO:0000269|PubMed:11882654, ECO:0000269|PubMed:16207715}. Note=Strong nucleolar localization when sumoylation is inhibited.	FALSE	FALSE	FALSE	FALSE	FALSE	FALSE
TUBB3	TUBB3	Q13509	reviewed	axon [GO:0030424]; cell periphery [GO:0071944]; cytoplasm [GO:0005737]; dendrite [GO:0030425]; extracellular exosome [GO:0070062]; microtubule [GO:0005874]; neuronal cell body [GO:0043025]; nucleus [GO:0005634]; GTP binding [GO:0005525]; GTPase activity [GO:0003924]; peptide binding [GO:0042277]; structural constituent of cytoskeleton [GO:0005200]; axon guidance [GO:0007411]; microtubule-based pr…	3D-structure; Acetylation; Alternative splicing; Complete proteome; Cytoplasm; Cytoskeleton; Direct protein sequencing; Disease mutation; GTP-binding; Isopeptide bond; Microtubule; Nucleotide-binding; Phosphoprotein; Reference proteome	Q13509	axon [GO:0030424]; cell periphery [GO:0071944]; cytoplasm [GO:0005737]; dendrite [GO:0030425]; extracellular exosome [GO:0070062]; microtubule [GO:0005874]; neuronal cell body [GO:0043025]; nucleus [GO:0005634]	SUBCELLULAR LOCATION: Cytoplasm, cytoskeleton.	FALSE	FALSE	FALSE	FALSE	FALSE	FALSE
PRDM16	PRDM16	Q9HAZ2	reviewed	cytosol [GO:0005829]; nucleus [GO:0005634]; transcriptional repressor complex [GO:0017053]; activating transcription factor binding [GO:0033613]; histone-lysine N-methyltransferase activity [GO:0018024]; metal ion binding [GO:0046872]; sequence-specific DNA binding [GO:0043565]; transcription coactivator activity [GO:0003713]; brown fat cell differentiation [GO:0050873]; histone lysine methylatio…	Activator; Alternative promoter usage; Alternative splicing; Cardiomyopathy; Chromosomal rearrangement; Complete proteome; DNA-binding; Differentiation; Disease mutation; Metal-binding; Nucleus; Polymorphism; Reference proteome; Repeat; Repressor; Transcription; Transcription regulation; Zinc; Zinc-finger	Q9HAZ2	cytosol [GO:0005829]; nucleus [GO:0005634]; transcriptional repressor complex [GO:0017053]	SUBCELLULAR LOCATION: Nucleus {ECO:0000269|PubMed:19049980}.	FALSE	FALSE	FALSE	FALSE	FALSE	FALSE
IQGAP3	IQGAP3	Q86VI3	reviewed	cell-cell junction [GO:0005911]; cytosol [GO:0005829]; lateral plasma membrane [GO:0016328]; calmodulin binding [GO:0005516]; GTPase activator activity [GO:0005096]; myosin VI light chain binding [GO:0070856]; activation of MAPK activity [GO:0000187]; cellular response to organic substance [GO:0071310]; ERK1 and ERK2 cascade [GO:0070371]; G1/S transition of mitotic cell cycle [GO:0000082]; negati…	3D-structure; Calmodulin-binding; Complete proteome; Phosphoprotein; Polymorphism; Reference proteome; Repeat	Q86VI3	cell-cell junction [GO:0005911]; cytosol [GO:0005829]; lateral plasma membrane [GO:0016328]		FALSE	FALSE	FALSE	FALSE	FALSE	FALSE
ZSCAN20	ZSCAN20	P17040	reviewed	nucleus [GO:0005634]; metal ion binding [GO:0046872]; RNA polymerase II regulatory region sequence-specific DNA binding [GO:0000977]; transcription factor activity, sequence-specific DNA binding [GO:0003700]; regulation of transcription, DNA-templated [GO:0006355]; transcription, DNA-templated [GO:0006351]	Alternative splicing; Complete proteome; DNA-binding; Metal-binding; Nucleus; Polymorphism; Reference proteome; Repeat; Transcription; Transcription regulation; Zinc; Zinc-finger	P17040	nucleus [GO:0005634]	SUBCELLULAR LOCATION: Nucleus {ECO:0000255|PROSITE-ProRule:PRU00187}.	FALSE	FALSE	FALSE	FALSE	FALSE	FALSE
FBN2	FBN2	P35556	reviewed	extracellular matrix [GO:0031012]; extracellular region [GO:0005576]; microfibril [GO:0001527]; calcium ion binding [GO:0005509]; extracellular matrix constituent conferring elasticity [GO:0030023]; extracellular matrix structural constituent [GO:0005201]; bone trabecula formation [GO:0060346]; camera-type eye development [GO:0043010]; embryonic eye morphogenesis [GO:0048048]; embryonic limb morp…	Alternative splicing; Calcium; Complete proteome; Disease mutation; Disulfide bond; EGF-like domain; Extracellular matrix; Glycoprotein; Polymorphism; Reference proteome; Repeat; Secreted; Signal	P35556	extracellular matrix [GO:0031012]; extracellular region [GO:0005576]; microfibril [GO:0001527]	SUBCELLULAR LOCATION: Secreted, extracellular space, extracellular matrix.	TRUE	FALSE	FALSE	FALSE	FALSE	FALSE
C22orf24	C22orf24	Q9Y442	reviewed	integral component of membrane [GO:0016021]	Alternative splicing; Complete proteome; Membrane; Polymorphism; Reference proteome; Transmembrane; Transmembrane helix	Q9Y442	integral component of membrane [GO:0016021]	SUBCELLULAR LOCATION: Membrane {ECO:0000305}; Single-pass membrane protein {ECO:0000305}.	FALSE	FALSE	FALSE	FALSE	TRUE	FALSE
KDELC1	KDELC1	Q6UW63	reviewed	endoplasmic reticulum lumen [GO:0005788]; glucosyltransferase activity [GO:0046527]; glycolipid metabolic process [GO:0006664]	3D-structure; Complete proteome; Endoplasmic reticulum; Glycoprotein; Polymorphism; Reference proteome; Signal	Q6UW63	endoplasmic reticulum lumen [GO:0005788]	SUBCELLULAR LOCATION: Endoplasmic reticulum lumen {ECO:0000255|PROSITE-ProRule:PRU10138}.	TRUE	FALSE	FALSE	FALSE	FALSE	FALSE
BCORL1	BCORL1	Q5H9F3	reviewed	cytoplasm [GO:0005737]; nucleoplasm [GO:0005654]; plasma membrane [GO:0005886]; chromatin modification [GO:0016568]; regulation of transcription, DNA-templated [GO:0006355]; transcription, DNA-templated [GO:0006351]	3D-structure; ANK repeat; Alternative splicing; Chromatin regulator; Complete proteome; Isopeptide bond; Nucleus; Phosphoprotein; Polymorphism; Reference proteome; Repeat; Repressor; Transcription; Transcription regulation; Ubl conjugation	Q5H9F3	cytoplasm [GO:0005737]; nucleoplasm [GO:0005654]; plasma membrane [GO:0005886]	SUBCELLULAR LOCATION: Nucleus {ECO:0000269|PubMed:17379597}.	FALSE	FALSE	FALSE	FALSE	FALSE	FALSE
CABP7	CABP7	Q86V35	reviewed	integral component of membrane [GO:0016021]; perinuclear region of cytoplasm [GO:0048471]; plasma membrane [GO:0005886]; trans-Golgi network membrane [GO:0032588]; calcium ion binding [GO:0005509]	3D-structure; Calcium; Cell membrane; Complete proteome; Cytoplasm; Golgi apparatus; Membrane; Metal-binding; Reference proteome; Repeat; Transmembrane; Transmembrane helix	Q86V35	integral component of membrane [GO:0016021]; perinuclear region of cytoplasm [GO:0048471]; plasma membrane [GO:0005886]; trans-Golgi network membrane [GO:0032588]	SUBCELLULAR LOCATION: Golgi apparatus, trans-Golgi network membrane {ECO:0000305|PubMed:19338761}; Single-pass type IV membrane protein {ECO:0000305|PubMed:19338761}. Cytoplasm, perinuclear region {ECO:0000269|PubMed:19338761}. Cell membrane {ECO:0000305|PubMed:19338761}; Single-pass type IV membrane protein {ECO:0000305|PubMed:19338761}.	FALSE	TRUE	FALSE	FALSE	TRUE	FALSE
LIN28B	LIN28B	Q6ZN17	reviewed	cytoplasm [GO:0005737]; nucleolus [GO:0005730]; DNA binding [GO:0003677]; poly(A) RNA binding [GO:0044822]; RNA binding [GO:0003723]; zinc ion binding [GO:0008270]; miRNA catabolic process [GO:0010587]; pre-miRNA processing [GO:0031054]; regulation of transcription, DNA-templated [GO:0006355]; RNA 3'-end processing [GO:0031123]	3D-structure; Alternative splicing; Complete proteome; Cytoplasm; Metal-binding; Nucleus; RNA-binding; RNA-mediated gene silencing; Reference proteome; Repeat; Zinc; Zinc-finger	Q6ZN17	aggresome [GO:0016235]; cytoplasm [GO:0005737]; mitochondrion [GO:0005739]; nucleolus [GO:0005730]; nucleoplasm [GO:0005654]; nucleus [GO:0005634]	SUBCELLULAR LOCATION: Nucleus. Nucleus, nucleolus {ECO:0000269|PubMed:22118463}. Cytoplasm {ECO:0000269|PubMed:16971064}. Note=Predominantly nucleolar (PubMed:22118463). In Huh7 cells, predominantly cytoplasmic, with only a subset of cells exhibiting strong nuclear staining; however, the specificity of the polyclonal antibody used in these experiments has not been not documented (PubMed:16971064)…	FALSE	FALSE	FALSE	FALSE	FALSE	FALSE
FAM64A	FAM64A	Q9BSJ6	reviewed	cytoplasm [GO:0005737]; nucleolus [GO:0005730]; nucleus [GO:0005634]; cell division [GO:0051301]; mitotic nuclear division [GO:0007067]	Alternative splicing; Cell cycle; Cell division; Complete proteome; Mitosis; Nucleus; Phosphoprotein; Polymorphism; Reference proteome; Repeat; Ubl conjugation	Q9BSJ6	cytoplasm [GO:0005737]; nucleolus [GO:0005730]; nucleus [GO:0005634]	SUBCELLULAR LOCATION: Nucleus. Nucleus, nucleolus. Note=Partially localizes to the nucleolus.	FALSE	FALSE	FALSE	FALSE	FALSE	FALSE
FBXW9	FBXW9	Q5XUX1	reviewed	NA	Acetylation; Alternative splicing; Complete proteome; Phosphoprotein; Polymorphism; Reference proteome; Repeat; Ubl conjugation pathway; WD repeat	Q5XUX1			FALSE	FALSE	FALSE	FALSE	FALSE	FALSE
MDFI	MDFI	Q99750	reviewed	cytoplasm [GO:0005737]; nucleus [GO:0005634]; activation of JUN kinase activity [GO:0007257]; cytoplasmic sequestering of transcription factor [GO:0042994]; dorsal/ventral axis specification [GO:0009950]; embryo development [GO:0009790]; embryonic skeletal system morphogenesis [GO:0048704]; negative regulation of DNA binding [GO:0043392]; negative regulation of transcription from RNA polymerase I…	Complete proteome; Cytoplasm; Developmental protein; Differentiation; Nucleus; Reference proteome	Q99750	cytoplasm [GO:0005737]; nucleus [GO:0005634]	SUBCELLULAR LOCATION: Nucleus {ECO:0000250}. Cytoplasm {ECO:0000250}.	FALSE	FALSE	FALSE	FALSE	FALSE	FALSE
CADM1	CADM1	Q9BY67	reviewed	basolateral plasma membrane [GO:0016323]; cell-cell adherens junction [GO:0005913]; cell-cell junction [GO:0005911]; extracellular exosome [GO:0070062]; integral component of plasma membrane [GO:0005887]; plasma membrane [GO:0005886]; synapse [GO:0045202]; cell adhesion molecule binding [GO:0050839]; PDZ domain binding [GO:0030165]; protein homodimerization activity [GO:0042803]; receptor activit…	3D-structure; Alternative splicing; Apoptosis; Cell adhesion; Cell junction; Cell membrane; Complete proteome; Developmental protein; Differentiation; Disulfide bond; Glycoprotein; Immunity; Immunoglobulin domain; Membrane; Phosphoprotein; Polymorphism; Reference proteome; Repeat; Signal; Spermatogenesis; Synapse; Transmembrane; Transmembrane helix; Tumor suppressor	Q9BY67	basolateral plasma membrane [GO:0016323]; cell body fiber [GO:0070852]; cell-cell junction [GO:0005911]; dendrite [GO:0030425]; extracellular exosome [GO:0070062]; integral component of membrane [GO:0016021]; plasma membrane [GO:0005886]; synaptic vesicle [GO:0008021]; varicosity [GO:0043196]	SUBCELLULAR LOCATION: Cell membrane {ECO:0000269|PubMed:11279526}; Single-pass type I membrane protein {ECO:0000269|PubMed:11279526}. Cell junction, synapse {ECO:0000250}. Note=Associates with perinuclear and plasma membranes in vivo. Localized to the basolateral plasma membrane of epithelial cells in gall bladder. {ECO:0000250|UniProtKB:Q8R5M8, ECO:0000255, ECO:0000269|PubMed:11279526}.	TRUE	TRUE	FALSE	TRUE	TRUE	FALSE
TMEM88	TMEM88	Q6PEY1	reviewed	cytosol [GO:0005829]; integral component of membrane [GO:0016021]; plasma membrane [GO:0005886]; PDZ domain binding [GO:0030165]; multicellular organism development [GO:0007275]; negative regulation of canonical Wnt signaling pathway [GO:0090090]; protein localization to plasma membrane [GO:0072659]; protein stabilization [GO:0050821]; Wnt signaling pathway [GO:0016055]	Cell membrane; Complete proteome; Developmental protein; Membrane; Polymorphism; Reference proteome; Transmembrane; Transmembrane helix; Wnt signaling pathway	Q6PEY1	integral component of membrane [GO:0016021]; plasma membrane [GO:0005886]	SUBCELLULAR LOCATION: Cell membrane {ECO:0000269|PubMed:21044957}; Multi-pass membrane protein {ECO:0000269|PubMed:21044957}.	FALSE	TRUE	FALSE	FALSE	TRUE	FALSE
KIF4B	KIF4B	Q2VIQ3	reviewed	cytosol [GO:0005829]; kinesin complex [GO:0005871]; microtubule [GO:0005874]; nuclear matrix [GO:0016363]; nucleoplasm [GO:0005654]; ATP binding [GO:0005524]; ATP-dependent microtubule motor activity, plus-end-directed [GO:0008574]; DNA binding [GO:0003677]; antigen processing and presentation of exogenous peptide antigen via MHC class II [GO:0019886]; microtubule-based movement [GO:0007018]; mit…	ATP-binding; Coiled coil; Complete proteome; Cytoplasm; Cytoskeleton; DNA-binding; Microtubule; Motor protein; Nucleotide-binding; Nucleus; Phosphoprotein; Polymorphism; Reference proteome	Q2VIQ3	cytosol [GO:0005829]; kinesin complex [GO:0005871]; microtubule [GO:0005874]; nuclear matrix [GO:0016363]; nucleoplasm [GO:0005654]	SUBCELLULAR LOCATION: Nucleus matrix {ECO:0000250}. Cytoplasm, cytoskeleton {ECO:0000305}.	FALSE	FALSE	FALSE	FALSE	FALSE	FALSE
EPHA6	EPHA6	Q9UF33	reviewed	integral component of plasma membrane [GO:0005887]; nucleoplasm [GO:0005654]; plasma membrane [GO:0005886]; ATP binding [GO:0005524]; ephrin receptor activity [GO:0005003]; ephrin receptor signaling pathway [GO:0048013]	ATP-binding; Alternative splicing; Complete proteome; Glycoprotein; Kinase; Membrane; Nucleotide-binding; Phosphoprotein; Polymorphism; Receptor; Reference proteome; Repeat; Signal; Transferase; Transmembrane; Transmembrane helix; Tyrosine-protein kinase	Q9UF33	integral component of plasma membrane [GO:0005887]; nucleoplasm [GO:0005654]; plasma membrane [GO:0005886]	SUBCELLULAR LOCATION: Membrane {ECO:0000250}; Single-pass type I membrane protein {ECO:0000250}.	TRUE	FALSE	FALSE	FALSE	TRUE	FALSE
FGFR3	FGFR3	P22607	reviewed	cell surface [GO:0009986]; endoplasmic reticulum [GO:0005783]; extracellular region [GO:0005576]; Golgi apparatus [GO:0005794]; integral component of plasma membrane [GO:0005887]; nucleus [GO:0005634]; plasma membrane [GO:0005886]; transport vesicle [GO:0030133]; 1-phosphatidylinositol-3-kinase activity [GO:0016303]; ATP binding [GO:0005524]; fibroblast growth factor binding [GO:0017134]; fibrobl…	3D-structure; ATP-binding; Alternative splicing; Apoptosis; Cell membrane; Chromosomal rearrangement; Complete proteome; Craniosynostosis; Cytoplasmic vesicle; Deafness; Disease mutation; Disulfide bond; Dwarfism; Ectodermal dysplasia; Endoplasmic reticulum; Glycoprotein; Immunoglobulin domain; Kinase; Lacrimo-auriculo-dento-digital syndrome; Membrane; Nucleotide-binding; Phosphoprotein; Polymorp…	P22607	cytoplasmic side of plasma membrane [GO:0009898]; endoplasmic reticulum [GO:0005783]; extracellular region [GO:0005576]; Golgi apparatus [GO:0005794]; integral component of plasma membrane [GO:0005887]; lysosome [GO:0005764]; perinuclear region of cytoplasm [GO:0048471]; plasma membrane [GO:0005886]; transport vesicle [GO:0030133]	SUBCELLULAR LOCATION: Isoform 1: Cell membrane; Single-pass type I membrane protein. Cytoplasmic vesicle. Endoplasmic reticulum. Note=The activated receptor is rapidly internalized and degraded. Detected in intracellular vesicles after internalization of the autophosphorylated receptor.; SUBCELLULAR LOCATION: Isoform 2: Cell membrane {ECO:0000250}; Single-pass type I membrane protein {ECO:0000250…	TRUE	TRUE	FALSE	FALSE	TRUE	TRUE
CDX2	CDX2	Q99626	reviewed	condensed nuclear chromosome [GO:0000794]; nucleoplasm [GO:0005654]; nucleus [GO:0005634]; transcriptional repressor complex [GO:0017053]; RNA polymerase II distal enhancer sequence-specific DNA binding [GO:0000980]; transcription corepressor activity [GO:0003714]; transcription factor activity, sequence-specific DNA binding [GO:0003700]; transcriptional repressor activity, RNA polymerase II tran…	Activator; Complete proteome; DNA-binding; Developmental protein; Homeobox; Nucleus; Phosphoprotein; Polymorphism; Reference proteome; Transcription; Transcription regulation	Q99626	condensed nuclear chromosome [GO:0000794]; nucleoplasm [GO:0005654]; transcriptional repressor complex [GO:0017053]	SUBCELLULAR LOCATION: Nucleus.	FALSE	FALSE	FALSE	FALSE	FALSE	FALSE
WHSC1	WHSC1	O96028	reviewed	chromosome [GO:0005694]; cytoplasm [GO:0005737]; nucleoplasm [GO:0005654]; nucleus [GO:0005634]; chromatin binding [GO:0003682]; histone methyltransferase activity (H4-K20 specific) [GO:0042799]; histone-lysine N-methyltransferase activity [GO:0018024]; sequence-specific DNA binding [GO:0043565]; zinc ion binding [GO:0008270]; anatomical structure morphogenesis [GO:0009653]; atrial septum primum …	Alternative splicing; Chromatin regulator; Chromosomal rearrangement; Chromosome; Complete proteome; Cytoplasm; DNA-binding; Metal-binding; Methyltransferase; Nucleus; Phosphoprotein; Proto-oncogene; Reference proteome; Repeat; S-adenosyl-L-methionine; Transcription; Transcription regulation; Transferase; Zinc; Zinc-finger	O96028	chromosome [GO:0005694]; cytoplasm [GO:0005737]; nucleoplasm [GO:0005654]; nucleus [GO:0005634]	SUBCELLULAR LOCATION: Nucleus {ECO:0000255|PROSITE-ProRule:PRU00267, ECO:0000269|PubMed:15677557, ECO:0000269|PubMed:16197452}. Chromosome {ECO:0000305}.; SUBCELLULAR LOCATION: Isoform 4: Cytoplasm.	FALSE	FALSE	FALSE	FALSE	FALSE	FALSE
ZNF670	ZNF670	Q9BS34	reviewed	nucleus [GO:0005634]; DNA binding [GO:0003677]; metal ion binding [GO:0046872]; regulation of transcription, DNA-templated [GO:0006355]; transcription, DNA-templated [GO:0006351]	Complete proteome; DNA-binding; Metal-binding; Nucleus; Phosphoprotein; Reference proteome; Repeat; Transcription; Transcription regulation; Zinc; Zinc-finger	Q9BS34	nucleus [GO:0005634]	SUBCELLULAR LOCATION: Nucleus {ECO:0000305}.	FALSE	FALSE	FALSE	FALSE	FALSE	FALSE
ZNF254	ZNF254	O75437	reviewed	nucleus [GO:0005634]; DNA binding [GO:0003677]; metal ion binding [GO:0046872]; transcription factor activity, sequence-specific DNA binding [GO:0003700]; negative regulation of transcription from RNA polymerase II promoter [GO:0000122]; transcription, DNA-templated [GO:0006351]	Alternative splicing; Complete proteome; DNA-binding; Metal-binding; Nucleus; Phosphoprotein; Polymorphism; Reference proteome; Repeat; Transcription; Transcription regulation; Zinc; Zinc-finger	O75437	nucleus [GO:0005634]	SUBCELLULAR LOCATION: Nucleus {ECO:0000305}.	FALSE	FALSE	FALSE	FALSE	FALSE	FALSE
TRIM45	TRIM45	Q9H8W5	reviewed	cytoplasm [GO:0005737]; intercellular bridge [GO:0045171]; nucleoplasm [GO:0005654]; zinc ion binding [GO:0008270]; bone development [GO:0060348]	3D-structure; Alternative splicing; Coiled coil; Complete proteome; Cytoplasm; Isopeptide bond; Metal-binding; Nucleus; Polymorphism; Reference proteome; Repeat; Ubl conjugation; Zinc; Zinc-finger	Q9H8W5	cytoplasm [GO:0005737]; intercellular bridge [GO:0045171]; nucleoplasm [GO:0005654]	SUBCELLULAR LOCATION: Cytoplasm {ECO:0000269|PubMed:15351693}. Nucleus {ECO:0000269|PubMed:15351693}.	FALSE	FALSE	FALSE	FALSE	FALSE	FALSE
CLDN19	CLDN19	Q8N6F1	reviewed	apical junction complex [GO:0043296]; basolateral plasma membrane [GO:0016323]; bicellular tight junction [GO:0005923]; cytoplasm [GO:0005737]; integral component of membrane [GO:0016021]; nucleus [GO:0005634]; identical protein binding [GO:0042802]; structural molecule activity [GO:0005198]; apical junction assembly [GO:0043297]; calcium-independent cell-cell adhesion via plasma membrane cell-ad…	Alternative splicing; Cell junction; Cell membrane; Complete proteome; Disease mutation; Magnesium; Membrane; Primary hypomagnesemia; Reference proteome; Sensory transduction; Tight junction; Transmembrane; Transmembrane helix; Vision	Q8N6F1	apical junction complex [GO:0043296]; basolateral plasma membrane [GO:0016323]; bicellular tight junction [GO:0005923]; cytoplasm [GO:0005737]; integral component of membrane [GO:0016021]; nucleus [GO:0005634]	SUBCELLULAR LOCATION: Cell junction, tight junction. Cell membrane; Multi-pass membrane protein.	FALSE	TRUE	FALSE	FALSE	TRUE	FALSE
GAL3ST1	GAL3ST1	Q99999	reviewed	Golgi membrane [GO:0000139]; integral component of plasma membrane [GO:0005887]; membrane [GO:0016020]; galactosylceramide sulfotransferase activity [GO:0001733]; sulfotransferase activity [GO:0008146]; galactosylceramide biosynthetic process [GO:0006682]; myelination [GO:0042552]; protein N-linked glycosylation [GO:0006487]; spermatogenesis [GO:0007283]	Complete proteome; Direct protein sequencing; Glycoprotein; Golgi apparatus; Lipid metabolism; Membrane; Polymorphism; Reference proteome; Signal-anchor; Sphingolipid metabolism; Transferase; Transmembrane; Transmembrane helix	Q99999	Golgi membrane [GO:0000139]; integral component of plasma membrane [GO:0005887]; membrane [GO:0016020]	SUBCELLULAR LOCATION: Golgi apparatus membrane {ECO:0000250}; Single-pass type II membrane protein {ECO:0000250}.	TRUE	FALSE	FALSE	FALSE	TRUE	FALSE
FGFR4	FGFR4	P22455	reviewed	cytoplasm [GO:0005737]; endoplasmic reticulum [GO:0005783]; endosome [GO:0005768]; extracellular region [GO:0005576]; Golgi apparatus [GO:0005794]; integral component of plasma membrane [GO:0005887]; nucleoplasm [GO:0005654]; plasma membrane [GO:0005886]; transport vesicle [GO:0030133]; 1-phosphatidylinositol-3-kinase activity [GO:0016303]; ATP binding [GO:0005524]; fibroblast growth factor bindi…	3D-structure; ATP-binding; Alternative splicing; Cell membrane; Complete proteome; Cytoplasm; Direct protein sequencing; Disease mutation; Disulfide bond; Endoplasmic reticulum; Endosome; Glycoprotein; Immunoglobulin domain; Kinase; Membrane; Nucleotide-binding; Phosphoprotein; Polymorphism; Receptor; Reference proteome; Repeat; Secreted; Signal; Transferase; Transmembrane; Transmembrane helix; T…	P22455	cytoplasm [GO:0005737]; endoplasmic reticulum [GO:0005783]; endosome [GO:0005768]; extracellular region [GO:0005576]; Golgi apparatus [GO:0005794]; integral component of plasma membrane [GO:0005887]; nucleoplasm [GO:0005654]; plasma membrane [GO:0005886]; transport vesicle [GO:0030133]	SUBCELLULAR LOCATION: Cell membrane; Single-pass type I membrane protein. Endosome. Endoplasmic reticulum. Note=Internalized from the cell membrane to recycling endosomes, and from there back to the cell membrane.; SUBCELLULAR LOCATION: Isoform 2: Secreted.; SUBCELLULAR LOCATION: Isoform 3: Cytoplasm {ECO:0000269|PubMed:11781352}.	TRUE	TRUE	FALSE	FALSE	TRUE	FALSE
MLLT11	MLLT11	Q13015	reviewed	cytoplasm [GO:0005737]; intracellular [GO:0005622]; microtubule organizing center [GO:0005815]; nucleus [GO:0005634]; extrinsic apoptotic signaling pathway [GO:0097191]; intrinsic apoptotic signaling pathway [GO:0097193]; positive regulation of apoptotic process [GO:0043065]; positive regulation of mitochondrial depolarization [GO:0051901]; positive regulation of release of cytochrome c from mito…	Chromosomal rearrangement; Complete proteome; Cytoplasm; Cytoskeleton; Nucleus; Phosphoprotein; Proto-oncogene; Reference proteome; Ubl conjugation	Q13015	cytoplasm [GO:0005737]; intracellular [GO:0005622]		FALSE	FALSE	FALSE	FALSE	FALSE	FALSE
C1orf187	DRAXIN	Q8NBI3	reviewed	extracellular region [GO:0005576]; axon guidance [GO:0007411]; commissural neuron differentiation in spinal cord [GO:0021528]; dorsal spinal cord development [GO:0021516]; forebrain development [GO:0030900]; negative regulation of axon extension [GO:0030517]; negative regulation of canonical Wnt signaling pathway [GO:0090090]; negative regulation of neuron apoptotic process [GO:0043524]; Wnt sign…	Complete proteome; Developmental protein; Direct protein sequencing; Glycoprotein; Polymorphism; Reference proteome; Secreted; Signal; Wnt signaling pathway	Q8NBI3	extracellular region [GO:0005576]	SUBCELLULAR LOCATION: Secreted {ECO:0000305}.	TRUE	FALSE	FALSE	FALSE	FALSE	FALSE
SOCS6	SOCS6	O14544	reviewed	cytoplasm [GO:0005737]; immunological synapse [GO:0001772]; protein kinase inhibitor activity [GO:0004860]; cytokine-mediated signaling pathway [GO:0019221]; defense response [GO:0006952]; JAK-STAT cascade [GO:0007259]; negative regulation of JAK-STAT cascade [GO:0046426]; negative regulation of protein kinase activity [GO:0006469]; negative regulation of T cell activation [GO:0050868]; proteasom…	3D-structure; Complete proteome; Growth regulation; Reference proteome; SH2 domain; Signal transduction inhibitor; Ubl conjugation pathway	O14544	cytoplasm [GO:0005737]; immunological synapse [GO:0001772]		FALSE	FALSE	FALSE	FALSE	FALSE	FALSE
ZNF594	ZNF594	Q96JF6	reviewed	nucleus [GO:0005634]; DNA binding [GO:0003677]; metal ion binding [GO:0046872]; regulation of transcription, DNA-templated [GO:0006355]; transcription, DNA-templated [GO:0006351]	Complete proteome; DNA-binding; Metal-binding; Nucleus; Polymorphism; Reference proteome; Repeat; Transcription; Transcription regulation; Zinc; Zinc-finger	Q96JF6	nucleus [GO:0005634]	SUBCELLULAR LOCATION: Nucleus {ECO:0000305}.	FALSE	FALSE	FALSE	FALSE	FALSE	FALSE
PCBP4	PCBP4	P57723	reviewed	cytosol [GO:0005829]; intracellular ribonucleoprotein complex [GO:0030529]; DNA binding [GO:0003677]; mRNA 3'-UTR binding [GO:0003730]; poly(A) RNA binding [GO:0044822]; RNA binding [GO:0003723]; DNA damage response, signal transduction by p53 class mediator resulting in cell cycle arrest [GO:0006977]; regulation of mRNA stability [GO:0043488]	Alternative splicing; Complete proteome; Cytoplasm; DNA-binding; Polymorphism; RNA-binding; Reference proteome; Repeat; Ribonucleoprotein	P57723	cytoplasm [GO:0005737]; ribonucleoprotein complex [GO:0030529]	SUBCELLULAR LOCATION: Cytoplasm {ECO:0000269|PubMed:14612387}.	FALSE	FALSE	FALSE	FALSE	FALSE	FALSE
PYCR1	PYCR1	P32322	reviewed	mitochondrial matrix [GO:0005759]; mitochondrion [GO:0005739]; identical protein binding [GO:0042802]; pyrroline-5-carboxylate reductase activity [GO:0004735]; cellular amino acid biosynthetic process [GO:0008652]; cellular response to oxidative stress [GO:0034599]; L-proline biosynthetic process [GO:0055129]; negative regulation of hydrogen peroxide-induced cell death [GO:1903206]; proline biosy…	3D-structure; Acetylation; Alternative splicing; Amino-acid biosynthesis; Complete proteome; Direct protein sequencing; Disease mutation; Mitochondrion; NADP; Oxidoreductase; Polymorphism; Proline biosynthesis; Reference proteome; Stress response	P32322	mitochondrial matrix [GO:0005759]; mitochondrion [GO:0005739]	SUBCELLULAR LOCATION: Mitochondrion {ECO:0000269|PubMed:19648921}.	FALSE	FALSE	FALSE	FALSE	FALSE	FALSE
CTXN1	CTXN1	P60606	reviewed	integral component of membrane [GO:0016021]	Complete proteome; Membrane; Reference proteome; Transmembrane; Transmembrane helix	P60606	integral component of membrane [GO:0016021]	SUBCELLULAR LOCATION: Membrane {ECO:0000305}; Single-pass membrane protein {ECO:0000305}.	FALSE	FALSE	FALSE	FALSE	TRUE	FALSE
KCNN1	KCNN1	Q92952	reviewed	neuronal cell body [GO:0043025]; plasma membrane [GO:0005886]; voltage-gated potassium channel complex [GO:0008076]; calcium-activated potassium channel activity [GO:0015269]; calmodulin binding [GO:0005516]; small conductance calcium-activated potassium channel activity [GO:0016286]; potassium ion transport [GO:0006813]; synaptic transmission [GO:0007268]	Alternative splicing; Calmodulin-binding; Complete proteome; Ion channel; Ion transport; Membrane; Reference proteome; Transmembrane; Transmembrane helix; Transport	Q92952	neuronal cell body [GO:0043025]; plasma membrane [GO:0005886]; voltage-gated potassium channel complex [GO:0008076]	SUBCELLULAR LOCATION: Membrane; Multi-pass membrane protein.	FALSE	FALSE	FALSE	FALSE	TRUE	FALSE
MEX3B	MEX3B	Q6ZN04	reviewed	cytoplasmic mRNA processing body [GO:0000932]; nucleus [GO:0005634]; calcium ion binding [GO:0005509]; poly(A) RNA binding [GO:0044822]; zinc ion binding [GO:0008270]; protein autophosphorylation [GO:0046777]; protein phosphorylation [GO:0006468]	Alternative splicing; Complete proteome; Cytoplasm; Metal-binding; Nucleus; Phosphoprotein; RNA-binding; Reference proteome; Repeat; Zinc; Zinc-finger	Q6ZN04	cytoplasm [GO:0005737]; cytoplasmic mRNA processing body [GO:0000932]; nucleoplasm [GO:0005654]	SUBCELLULAR LOCATION: Nucleus {ECO:0000269|PubMed:18779327}. Cytoplasm {ECO:0000269|PubMed:18779327}. Cytoplasm, P-body {ECO:0000269|PubMed:18779327}. Cytoplasmic granule {ECO:0000269|PubMed:18779327}. Note=Predominantly expressed in the cytoplasm and shuttles between the cytoplasm and the nucleus through the CRM1 export pathway. Localization to P-bodies is dependent on 14-3-3.	FALSE	FALSE	FALSE	FALSE	FALSE	FALSE
TIA1	TIA1	P31483	reviewed	cytoplasm [GO:0005737]; cytoplasmic stress granule [GO:0010494]; nuclear stress granule [GO:0097165]; nucleoplasm [GO:0005654]; AU-rich element binding [GO:0017091]; nucleotide binding [GO:0000166]; poly(A) binding [GO:0008143]; poly(A) RNA binding [GO:0044822]; apoptotic process [GO:0006915]; fibroblast growth factor receptor signaling pathway [GO:0008543]; negative regulation of cytokine biosyn…	3D-structure; Acetylation; Alternative splicing; Apoptosis; Complete proteome; Disease mutation; Nucleus; RNA-binding; Reference proteome; Repeat	P31483	cytoplasm [GO:0005737]; cytoplasmic stress granule [GO:0010494]; nuclear stress granule [GO:0097165]; nucleoplasm [GO:0005654]	SUBCELLULAR LOCATION: Cytoplasmic granule. Nucleus. Note=Accumulates in cytoplasmic stress granules (SG) following cellular damage.	FALSE	FALSE	FALSE	FALSE	FALSE	FALSE
FSCN2	FSCN2	O14926	reviewed	actin cytoskeleton [GO:0015629]; cytoplasm [GO:0005737]; stereocilium [GO:0032420]; actin binding [GO:0003779]; actin filament binding [GO:0051015]; actin cytoskeleton organization [GO:0030036]; actin filament bundle assembly [GO:0051017]; anatomical structure morphogenesis [GO:0009653]; eye photoreceptor cell development [GO:0042462]; visual perception [GO:0007601]	Actin-binding; Alternative splicing; Cell projection; Complete proteome; Cytoplasm; Cytoskeleton; Reference proteome; Retinitis pigmentosa	O14926	actin cytoskeleton [GO:0015629]; cytoplasm [GO:0005737]; stereocilium [GO:0032420]	SUBCELLULAR LOCATION: Cytoplasm, cytoskeleton {ECO:0000250}. Cell projection, stereocilium {ECO:0000250}.	FALSE	FALSE	FALSE	FALSE	FALSE	FALSE
ARHGAP22	ARHGAP22	Q7Z5H3	reviewed	cytosol [GO:0005829]; focal adhesion [GO:0005925]; nucleus [GO:0005634]; GTPase activator activity [GO:0005096]; angiogenesis [GO:0001525]; cell differentiation [GO:0030154]; positive regulation of GTPase activity [GO:0043547]; regulation of small GTPase mediated signal transduction [GO:0051056]; regulation of transcription, DNA-templated [GO:0006355]; signal transduction [GO:0007165]; transcript…	Alternative splicing; Angiogenesis; Coiled coil; Complete proteome; Cytoplasm; Developmental protein; Differentiation; GTPase activation; Nucleus; Polymorphism; Reference proteome; Transcription; Transcription regulation	Q7Z5H3	cytosol [GO:0005829]; focal adhesion [GO:0005925]; nucleus [GO:0005634]	SUBCELLULAR LOCATION: Cytoplasm {ECO:0000250}. Nucleus {ECO:0000250}. Note=Mainly cytoplasmic. Some fraction is nuclear (By similarity). {ECO:0000250}.	FALSE	FALSE	FALSE	FALSE	FALSE	FALSE
DZIP1L	DZIP1L	Q8IYY4	reviewed	ciliary basal body [GO:0036064]; cytoplasm [GO:0005737]; metal ion binding [GO:0046872]; cilium assembly [GO:0042384]	Alternative splicing; Cell projection; Cilium; Coiled coil; Complete proteome; Cytoplasm; Cytoskeleton; Metal-binding; Phosphoprotein; Polymorphism; Reference proteome; Zinc; Zinc-finger	Q8IYY4	ciliary basal body [GO:0036064]		FALSE	FALSE	FALSE	FALSE	FALSE	FALSE
KIF22	KIF22	Q14807	reviewed	chromatin [GO:0000785]; cytoplasm [GO:0005737]; cytosol [GO:0005829]; focal adhesion [GO:0005925]; kinesin complex [GO:0005871]; kinetochore [GO:0000776]; microtubule [GO:0005874]; mitotic spindle [GO:0072686]; nucleus [GO:0005634]; ATP binding [GO:0005524]; ATPase activity [GO:0016887]; DNA binding [GO:0003677]; microtubule motor activity [GO:0003777]; antigen processing and presentation of exog…	3D-structure; ATP-binding; Alternative splicing; Coiled coil; Complete proteome; Cytoplasm; Cytoskeleton; DNA-binding; Disease mutation; Dwarfism; Microtubule; Motor protein; Nucleotide-binding; Nucleus; Phosphoprotein; Polymorphism; Reference proteome; Ubl conjugation	Q14807	chromatin [GO:0000785]; cytoplasm [GO:0005737]; cytosol [GO:0005829]; focal adhesion [GO:0005925]; kinesin complex [GO:0005871]; kinetochore [GO:0000776]; microtubule [GO:0005874]; nucleoplasm [GO:0005654]; nucleus [GO:0005634]; spindle [GO:0005819]	SUBCELLULAR LOCATION: Nucleus. Cytoplasm, cytoskeleton {ECO:0000305}.	FALSE	FALSE	FALSE	FALSE	FALSE	FALSE
MCM2	MCM2	P49736	reviewed	chromatin [GO:0000785]; cytoplasm [GO:0005737]; MCM complex [GO:0042555]; microtubule cytoskeleton [GO:0015630]; nuclear chromosome, telomeric region [GO:0000784]; nuclear origin of replication recognition complex [GO:0005664]; nucleoplasm [GO:0005654]; nucleus [GO:0005634]; ATP binding [GO:0005524]; DNA binding [GO:0003677]; DNA helicase activity [GO:0003678]; DNA replication origin binding [GO:…	3D-structure; ATP-binding; Acetylation; Cell cycle; Complete proteome; DNA replication; DNA-binding; Helicase; Hydrolase; Metal-binding; Nucleotide-binding; Nucleus; Phosphoprotein; Polymorphism; Reference proteome; Zinc; Zinc-finger	P49736	chromatin [GO:0000785]; cytoplasm [GO:0005737]; MCM complex [GO:0042555]; microtubule cytoskeleton [GO:0015630]; nuclear origin of replication recognition complex [GO:0005664]; nucleoplasm [GO:0005654]; nucleus [GO:0005634]	SUBCELLULAR LOCATION: Nucleus {ECO:0000269|PubMed:8175912}.	FALSE	FALSE	FALSE	FALSE	FALSE	FALSE
ADCY6	ADCY6	O43306	reviewed	cilium [GO:0005929]; endosome [GO:0005768]; integral component of membrane [GO:0016021]; intrinsic component of plasma membrane [GO:0031226]; membrane [GO:0016020]; membrane raft [GO:0045121]; microvillus membrane [GO:0031528]; plasma membrane [GO:0005886]; sarcolemma [GO:0042383]; adenylate cyclase activity [GO:0004016]; ATP binding [GO:0005524]; calcium- and calmodulin-responsive adenylate cycl…	ATP-binding; Alternative splicing; Cell membrane; Cell projection; Cilium; Complete proteome; Disease mutation; Glycoprotein; Lyase; Magnesium; Manganese; Membrane; Metal-binding; Nucleotide-binding; Phosphoprotein; Polymorphism; Reference proteome; Repeat; Transmembrane; Transmembrane helix; cAMP biosynthesis	O43306	cilium [GO:0005929]; integral component of membrane [GO:0016021]; intracellular [GO:0005622]; membrane [GO:0016020]; plasma membrane [GO:0005886]	SUBCELLULAR LOCATION: Membrane; Multi-pass membrane protein. Cell projection, cilium {ECO:0000250}.	TRUE	FALSE	FALSE	FALSE	TRUE	FALSE
TET1	TET1	Q8NFU7	reviewed	nucleus [GO:0005634]; iron ion binding [GO:0005506]; methylcytosine dioxygenase activity [GO:0070579]; structure-specific DNA binding [GO:0043566]; zinc ion binding [GO:0008270]; chromatin modification [GO:0016568]; DNA demethylation [GO:0080111]; inner cell mass cell differentiation [GO:0001826]; negative regulation of methylation-dependent chromatin silencing [GO:0090310]; positive regulation o…	Activator; Chromatin regulator; Chromosomal rearrangement; Complete proteome; DNA-binding; Dioxygenase; Glycoprotein; Iron; Metal-binding; Nucleus; Oxidoreductase; Polymorphism; Reference proteome; Repressor; Transcription; Transcription regulation; Zinc; Zinc-finger	Q8NFU7	nucleus [GO:0005634]	SUBCELLULAR LOCATION: Nucleus {ECO:0000305}.	FALSE	FALSE	FALSE	FALSE	FALSE	FALSE
PRKCG	PRKCG	P05129	reviewed	cell-cell junction [GO:0005911]; cytosol [GO:0005829]; dendrite [GO:0030425]; intracellular [GO:0005622]; neuronal postsynaptic density [GO:0097481]; nucleus [GO:0005634]; perinuclear region of cytoplasm [GO:0048471]; plasma membrane [GO:0005886]; synaptic membrane [GO:0097060]; ATP binding [GO:0005524]; calcium-dependent protein kinase C activity [GO:0004698]; protein kinase activity [GO:0004672…	3D-structure; ATP-binding; Alternative splicing; Biological rhythms; Calcium; Cell junction; Cell membrane; Cell projection; Complete proteome; Cytoplasm; Disease mutation; Kinase; Membrane; Metal-binding; Neurodegeneration; Nucleotide-binding; Phosphoprotein; Polymorphism; Reference proteome; Repeat; Serine/threonine-protein kinase; Spinocerebellar ataxia; Synapse; Synaptosome; Transferase; Ubl …	P05129	cell-cell junction [GO:0005911]; cytosol [GO:0005829]; dendrite [GO:0030425]; neuronal postsynaptic density [GO:0097481]; nucleus [GO:0005634]; perinuclear region of cytoplasm [GO:0048471]; plasma membrane [GO:0005886]; synaptic membrane [GO:0097060]	SUBCELLULAR LOCATION: Cytoplasm {ECO:0000250|UniProtKB:P63318}. Cytoplasm, perinuclear region {ECO:0000250}. Cell membrane {ECO:0000250|UniProtKB:P63318}; Peripheral membrane protein {ECO:0000250}. Cell junction, synapse, synaptosome {ECO:0000250|UniProtKB:P63318}. Cell projection, dendrite {ECO:0000250|UniProtKB:P63319}. Note=Translocates to synaptic membranes on stimulation. {ECO:0000250|UniPro…	FALSE	TRUE	FALSE	FALSE	TRUE	FALSE
CHTF18	CHTF18	Q8WVB6	reviewed	Ctf18 RFC-like complex [GO:0031390]; cytoplasm [GO:0005737]; membrane [GO:0016020]; nucleoplasm [GO:0005654]; ATP binding [GO:0005524]; DNA binding [GO:0003677]; cell cycle [GO:0007049]; DNA replication [GO:0006260]; positive regulation of DNA-directed DNA polymerase activity [GO:1900264]	ATP-binding; Alternative splicing; Cell cycle; Complete proteome; DNA replication; DNA-binding; Nucleotide-binding; Nucleus; Phosphoprotein; Polymorphism; Reference proteome	Q8WVB6	cytoplasm [GO:0005737]; membrane [GO:0016020]; nucleoplasm [GO:0005654]	SUBCELLULAR LOCATION: Nucleus {ECO:0000269|PubMed:12766176}. Note=Associates with chromatin during S phase.	FALSE	FALSE	FALSE	FALSE	FALSE	FALSE
SOX12	SOX12	O15370	reviewed	nucleoplasm [GO:0005654]; protein-DNA complex [GO:0032993]; DNA binding [GO:0003677]; RNA polymerase II transcription coactivator activity [GO:0001105]; transcription regulatory region sequence-specific DNA binding [GO:0000976]; transcriptional activator activity, RNA polymerase II core promoter proximal region sequence-specific binding [GO:0001077]; cell fate commitment [GO:0045165]; positive re…	Complete proteome; DNA-binding; Nucleus; Reference proteome; Transcription; Transcription regulation	O15370	nucleus [GO:0005634]; protein-DNA complex [GO:0032993]	SUBCELLULAR LOCATION: Nucleus {ECO:0000255|PROSITE-ProRule:PRU00267, ECO:0000269|PubMed:9215677}.	FALSE	FALSE	FALSE	FALSE	FALSE	FALSE
LRRN1	LRRN1	Q6UXK5	reviewed	integral component of membrane [GO:0016021]; positive regulation of synapse assembly [GO:0051965]	Complete proteome; Direct protein sequencing; Disulfide bond; Glycoprotein; Immunoglobulin domain; Leucine-rich repeat; Membrane; Polymorphism; Reference proteome; Repeat; Signal; Transmembrane; Transmembrane helix	Q6UXK5	integral component of membrane [GO:0016021]	SUBCELLULAR LOCATION: Membrane {ECO:0000305}; Single-pass type I membrane protein {ECO:0000305}.	TRUE	FALSE	FALSE	FALSE	TRUE	TRUE
TK1	TK1	P04183	reviewed	cytosol [GO:0005829]; ATP binding [GO:0005524]; identical protein binding [GO:0042802]; nucleoside kinase activity [GO:0019206]; thymidine kinase activity [GO:0004797]; zinc ion binding [GO:0008270]; digestive tract development [GO:0048565]; DNA biosynthetic process [GO:0071897]; DNA metabolic process [GO:0006259]; fetal process involved in parturition [GO:0060138]; liver development [GO:0001889]…	3D-structure; ATP-binding; Acetylation; Complete proteome; Cytoplasm; DNA synthesis; Kinase; Metal-binding; Nucleotide-binding; Phosphoprotein; Reference proteome; Transferase; Zinc	P04183	cytosol [GO:0005829]	SUBCELLULAR LOCATION: Cytoplasm.	FALSE	FALSE	FALSE	FALSE	FALSE	FALSE
FGF9	FGF9	P31371	reviewed	basement membrane [GO:0005604]; cytoplasm [GO:0005737]; extracellular exosome [GO:0070062]; extracellular region [GO:0005576]; extracellular space [GO:0005615]; 1-phosphatidylinositol-3-kinase activity [GO:0016303]; growth factor activity [GO:0008083]; heparin binding [GO:0008201]; phosphatidylinositol-4,5-bisphosphate 3-kinase activity [GO:0046934]; protein tyrosine kinase activity [GO:0004713];…	3D-structure; Complete proteome; Deafness; Developmental protein; Differentiation; Direct protein sequencing; Disease mutation; Glycoprotein; Growth factor; Heparin-binding; Mitogen; Polymorphism; Reference proteome; Secreted	P31371	basement membrane [GO:0005604]; cytoplasm [GO:0005737]; extracellular exosome [GO:0070062]; extracellular region [GO:0005576]; extracellular space [GO:0005615]	SUBCELLULAR LOCATION: Secreted.	TRUE	FALSE	FALSE	FALSE	FALSE	FALSE
AMH	AMH	P03971	reviewed	extracellular region [GO:0005576]; extracellular space [GO:0005615]; hormone activity [GO:0005179]; receptor binding [GO:0005102]; aging [GO:0007568]; cell-cell signaling [GO:0007267]; gonadal mesoderm development [GO:0007506]; Mullerian duct regression [GO:0001880]; negative regulation of ovarian follicle development [GO:2000355]; positive regulation of gene expression [GO:0010628]; positive reg…	Complete proteome; Differentiation; Disease mutation; Disulfide bond; Glycoprotein; Gonadal differentiation; Growth factor; Polymorphism; Pseudohermaphroditism; Reference proteome; Secreted; Signal	P03971	cytoplasm [GO:0005737]; extracellular region [GO:0005576]; extracellular space [GO:0005615]	SUBCELLULAR LOCATION: Secreted.	TRUE	FALSE	FALSE	FALSE	FALSE	FALSE
COL4A5	COL4A5	P29400	reviewed	basal lamina [GO:0005605]; collagen type IV trimer [GO:0005587]; endoplasmic reticulum lumen [GO:0005788]; extracellular region [GO:0005576]; neuromuscular junction [GO:0031594]; extracellular matrix structural constituent [GO:0005201]; collagen catabolic process [GO:0030574]; extracellular matrix organization [GO:0030198]; neuromuscular junction development [GO:0007528]	Alport syndrome; Alternative splicing; Basement membrane; Chromosomal rearrangement; Collagen; Complete proteome; Deafness; Disease mutation; Disulfide bond; Extracellular matrix; Glycoprotein; Hydroxylation; Polymorphism; Reference proteome; Repeat; Secreted; Signal	P29400	basal lamina [GO:0005605]; collagen type IV trimer [GO:0005587]; endoplasmic reticulum lumen [GO:0005788]; extracellular region [GO:0005576]; neuromuscular junction [GO:0031594]	SUBCELLULAR LOCATION: Secreted, extracellular space, extracellular matrix, basement membrane.	TRUE	FALSE	FALSE	FALSE	FALSE	FALSE
KCNA6	KCNA6	P17658	reviewed	axon terminus [GO:0043679]; integral component of plasma membrane [GO:0005887]; plasma membrane [GO:0005886]; potassium channel complex [GO:0034705]; voltage-gated potassium channel complex [GO:0008076]; delayed rectifier potassium channel activity [GO:0005251]; voltage-gated potassium channel activity [GO:0005249]; potassium ion transmembrane transport [GO:0071805]; potassium ion transport [GO:0…	Cell membrane; Complete proteome; Ion channel; Ion transport; Lipoprotein; Membrane; Palmitate; Phosphoprotein; Potassium; Potassium channel; Potassium transport; Reference proteome; Transmembrane; Transmembrane helix; Transport; Voltage-gated channel	P17658	axon terminus [GO:0043679]; integral component of plasma membrane [GO:0005887]; plasma membrane [GO:0005886]; potassium channel complex [GO:0034705]; voltage-gated potassium channel complex [GO:0008076]	SUBCELLULAR LOCATION: Cell membrane {ECO:0000269|PubMed:14575698, ECO:0000269|PubMed:2347305}; Multi-pass membrane protein {ECO:0000305}.	FALSE	TRUE	FALSE	FALSE	TRUE	FALSE
PTTG2	PTTG2	Q9NZH5	reviewed	cytoplasm [GO:0005737]; nucleus [GO:0005634]; peptidase inhibitor activity [GO:0030414]; chromosome organization [GO:0051276]; homologous chromosome segregation [GO:0045143]; negative regulation of mitotic sister chromatid separation [GO:2000816]; negative regulation of peptidase activity [GO:0010466]; regulation of transcription, DNA-templated [GO:0006355]	Acetylation; Alternative splicing; Complete proteome; Cytoplasm; Nucleus; Phosphoprotein; Polymorphism; Proto-oncogene; Reference proteome; SH3-binding	Q9NZH5	cytoplasm [GO:0005737]; nucleus [GO:0005634]	SUBCELLULAR LOCATION: Cytoplasm {ECO:0000250}. Nucleus {ECO:0000250}.	FALSE	FALSE	FALSE	FALSE	FALSE	FALSE
CENPF	CENPF	P49454	reviewed	axoneme [GO:0005930]; centrosome [GO:0005813]; chromosome, centromeric region [GO:0000775]; ciliary basal body [GO:0036064]; ciliary transition fiber [GO:0097539]; condensed chromosome outer kinetochore [GO:0000940]; cytoplasm [GO:0005737]; cytosol [GO:0005829]; kinetochore [GO:0000776]; midbody [GO:0030496]; nuclear envelope [GO:0005635]; nuclear matrix [GO:0016363]; nucleoplasm [GO:0005654]; nu…	Acetylation; Cell cycle; Cell division; Centromere; Chromosome; Ciliopathy; Coiled coil; Complete proteome; Cytoplasm; Cytoskeleton; DNA synthesis; Developmental protein; Differentiation; Kinetochore; Lipoprotein; Methylation; Mitosis; Myogenesis; Nucleus; Phosphoprotein; Polymorphism; Prenylation; Primary ciliary dyskinesia; Reference proteome; Repeat	P49454	chromosome, centromeric region [GO:0000775]; condensed chromosome outer kinetochore [GO:0000940]; cytoplasm [GO:0005737]; cytosol [GO:0005829]; kinetochore [GO:0000776]; midbody [GO:0030496]; nuclear envelope [GO:0005635]; nuclear matrix [GO:0016363]; nucleoplasm [GO:0005654]; nucleus [GO:0005634]; perinuclear region of cytoplasm [GO:0048471]; pronucleus [GO:0045120]; spindle [GO:0005819]; spindl…	SUBCELLULAR LOCATION: Cytoplasm, perinuclear region. Nucleus matrix. Chromosome, centromere, kinetochore. Cytoplasm, cytoskeleton, spindle. Note=Relocalizes to the kinetochore/centromere (coronal surface of the outer plate) and the spindle during mitosis. Observed in nucleus during interphase but not in the nucleolus. At metaphase becomes localized to areas including kinetochore and mitotic appar…	FALSE	FALSE	FALSE	FALSE	FALSE	FALSE
N4BP2	N4BP2	Q86UW6	reviewed	cytosol [GO:0005829]; ATP binding [GO:0005524]; ATP-dependent polydeoxyribonucleotide 5'-hydroxyl-kinase activity [GO:0046404]; endonuclease activity [GO:0004519]; nucleic acid phosphodiester bond hydrolysis [GO:0090305]; phosphorylation [GO:0016310]	3D-structure; ATP-binding; Alternative splicing; Coiled coil; Complete proteome; Cytoplasm; Hydrolase; Nucleotide-binding; Polymorphism; Reference proteome; Ubl conjugation	Q86UW6	cytosol [GO:0005829]	SUBCELLULAR LOCATION: Cytoplasm {ECO:0000250}.	FALSE	FALSE	FALSE	FALSE	FALSE	FALSE
C15orf42	TICRR	Q7Z2Z1	reviewed	nucleoplasm [GO:0005654]; nucleus [GO:0005634]; chromatin binding [GO:0003682]; cell cycle checkpoint [GO:0000075]; DNA repair [GO:0006281]; DNA replication [GO:0006260]; formation of translation preinitiation complex [GO:0001731]; mitotic DNA replication checkpoint [GO:0033314]; regulation of DNA-dependent DNA replication initiation [GO:0030174]; response to ionizing radiation [GO:0010212]	Alternative splicing; Cell cycle; Complete proteome; DNA damage; DNA repair; Nucleus; Phosphoprotein; Polymorphism; Reference proteome	Q7Z2Z1	nucleoplasm [GO:0005654]; nucleus [GO:0005634]	SUBCELLULAR LOCATION: Nucleus {ECO:0000269|PubMed:20080954}. Note=Associates with chromatin.	FALSE	FALSE	FALSE	FALSE	FALSE	FALSE
PNMA3	PNMA3	Q9UL41	reviewed	nucleolus [GO:0005730]; nucleic acid binding [GO:0003676]; zinc ion binding [GO:0008270]; positive regulation of apoptotic process [GO:0043065]	Alternative splicing; Complete proteome; Metal-binding; Nucleus; Polymorphism; Reference proteome; Tumor antigen; Zinc; Zinc-finger	Q9UL41	nucleolus [GO:0005730]	SUBCELLULAR LOCATION: Nucleus, nucleolus {ECO:0000250}.	FALSE	FALSE	FALSE	FALSE	FALSE	FALSE
CDCA5	CDCA5	Q96FF9	reviewed	chromosome [GO:0005694]; chromosome, centromeric region [GO:0000775]; cohesin complex [GO:0008278]; cytoplasm [GO:0005737]; cytosol [GO:0005829]; nuclear chromatin [GO:0000790]; nucleoplasm [GO:0005654]; nucleus [GO:0005634]; plasma membrane [GO:0005886]; chromatin binding [GO:0003682]; cell division [GO:0051301]; double-strand break repair [GO:0006302]; G1/S transition of mitotic cell cycle [GO:…	Cell cycle; Cell division; Chromosome; Complete proteome; Cytoplasm; Mitosis; Nucleus; Phosphoprotein; Polymorphism; Reference proteome; Ubl conjugation	Q96FF9	chromosome [GO:0005694]; chromosome, centromeric region [GO:0000775]; cytoplasm [GO:0005737]; cytosol [GO:0005829]; nuclear chromatin [GO:0000790]; nucleoplasm [GO:0005654]; nucleus [GO:0005634]; plasma membrane [GO:0005886]	SUBCELLULAR LOCATION: Nucleus {ECO:0000269|PubMed:15837422}. Chromosome {ECO:0000269|PubMed:15837422}. Cytoplasm {ECO:0000269|PubMed:15837422}. Note=Associates with nuclear chromatin from S phase until metaphase and is released in the cytoplasm upon nuclear envelope breakdown.	FALSE	FALSE	FALSE	FALSE	FALSE	FALSE
KIFC1	KIFC1	Q9BW19	reviewed	early endosome [GO:0005769]; kinesin complex [GO:0005871]; membrane [GO:0016020]; microtubule [GO:0005874]; microtubule organizing center [GO:0005815]; nucleus [GO:0005634]; spindle [GO:0005819]; ATP binding [GO:0005524]; ATPase activity [GO:0016887]; microtubule motor activity [GO:0003777]; cell division [GO:0051301]; microtubule-based movement [GO:0007018]; mitotic metaphase plate congression […	3D-structure; ATP-binding; Cell cycle; Cell division; Coiled coil; Complete proteome; Cytoplasm; Cytoskeleton; Endosome; Microtubule; Mitosis; Motor protein; Nucleotide-binding; Nucleus; Phosphoprotein; Polymorphism; Reference proteome	Q9BW19	early endosome [GO:0005769]; kinesin complex [GO:0005871]; membrane [GO:0016020]; microtubule [GO:0005874]; microtubule organizing center [GO:0005815]; nucleus [GO:0005634]; spindle [GO:0005819]	SUBCELLULAR LOCATION: Nucleus {ECO:0000250}. Cytoplasm, cytoskeleton, microtubule organizing center, centrosome {ECO:0000250}. Cytoplasm, cytoskeleton, spindle {ECO:0000250}. Early endosome {ECO:0000250}. Note=Associated with nucleus during interphase, centrosomes in early and spindle in later mitosis. {ECO:0000250}.	FALSE	FALSE	FALSE	FALSE	FALSE	FALSE
AKAP7	AKAP7	O43687	reviewed	apical plasma membrane [GO:0016324]; intracellular [GO:0005622]; lateral plasma membrane [GO:0016328]; plasma membrane [GO:0005886]; protein kinase A binding [GO:0051018]; action potential [GO:0001508]; cellular response to cAMP [GO:0071320]; intracellular signal transduction [GO:0035556]; ion transport [GO:0006811]; positive regulation of delayed rectifier potassium channel activity [GO:1902261]…	Alternative splicing; Cell membrane; Complete proteome; Lipoprotein; Membrane; Myristate; Palmitate; Reference proteome	O43687	apical plasma membrane [GO:0016324]; intracellular [GO:0005622]; lateral plasma membrane [GO:0016328]; plasma membrane [GO:0005886]	SUBCELLULAR LOCATION: Isoform Alpha: Lateral cell membrane; Lipid-anchor. Note=Targeted predominantly to the lateral membrane.; SUBCELLULAR LOCATION: Isoform Beta: Apical cell membrane; Lipid-anchor. Note=Targeted predominantly to the apical membrane.	FALSE	TRUE	FALSE	FALSE	FALSE	FALSE
AKAP7	AKAP7	Q9P0M2	reviewed	cytosol [GO:0005829]; nucleus [GO:0005634]; nucleotide binding [GO:0000166]; protein kinase A binding [GO:0051018]	Alternative splicing; Complete proteome; Cytoplasm; Nucleotide-binding; Nucleus; Polymorphism; Reference proteome	Q9P0M2	cytosol [GO:0005829]; nucleus [GO:0005634]	SUBCELLULAR LOCATION: Nucleus {ECO:0000250}. Cytoplasm {ECO:0000269|PubMed:10613906}.	FALSE	FALSE	FALSE	FALSE	FALSE	FALSE
FGFRL1	FGFRL1	Q8N441	reviewed	cell-cell contact zone [GO:0044291]; Golgi apparatus [GO:0005794]; integral component of membrane [GO:0016021]; plasma membrane [GO:0005886]; transport vesicle [GO:0030133]; fibroblast growth factor-activated receptor activity [GO:0005007]; heparin binding [GO:0008201]; cell-cell adhesion via plasma-membrane adhesion molecules [GO:0098742]; diaphragm development [GO:0060539]; fibroblast growth fa…	Complete proteome; Direct protein sequencing; Disulfide bond; Glycoprotein; Immunoglobulin domain; Membrane; Polymorphism; Receptor; Reference proteome; Repeat; Signal; Transmembrane; Transmembrane helix	Q8N441	cell-cell contact zone [GO:0044291]; Golgi apparatus [GO:0005794]; integral component of membrane [GO:0016021]; plasma membrane [GO:0005886]; transport vesicle [GO:0030133]	SUBCELLULAR LOCATION: Membrane {ECO:0000269|PubMed:12813049}; Single-pass type I membrane protein {ECO:0000269|PubMed:12813049}. Note=Predominantly localized in the plasma membrane but also detected in the Golgi and in secretory vesicles.	TRUE	FALSE	FALSE	TRUE	TRUE	FALSE
MEX3A	MEX3A	A1L020	reviewed	cytoplasmic mRNA processing body [GO:0000932]; nucleus [GO:0005634]; poly(A) RNA binding [GO:0044822]; zinc ion binding [GO:0008270]	Complete proteome; Cytoplasm; Metal-binding; Nucleus; Phosphoprotein; RNA-binding; Reference proteome; Repeat; Zinc; Zinc-finger	A1L020	cytoplasmic mRNA processing body [GO:0000932]; nucleus [GO:0005634]	SUBCELLULAR LOCATION: Cytoplasm {ECO:0000269|PubMed:17267406}. Nucleus {ECO:0000269|PubMed:17267406}. Cytoplasm, P-body {ECO:0000269|PubMed:17267406}. Note=Predominantly expressed in the cytoplasm and shuttles between the cytoplasm and the nucleus through the CRM1 export pathway.	FALSE	FALSE	FALSE	FALSE	FALSE	FALSE
CPXM1	CPXM1	Q96SM3	reviewed	extracellular space [GO:0005615]; carboxypeptidase activity [GO:0004180]; metallopeptidase activity [GO:0008237]; zinc ion binding [GO:0008270]	Carboxypeptidase; Complete proteome; Disulfide bond; Glycoprotein; Hydrolase; Metal-binding; Metalloprotease; Protease; Reference proteome; Secreted; Signal; Zinc	Q96SM3	extracellular space [GO:0005615]	SUBCELLULAR LOCATION: Secreted {ECO:0000250}.	TRUE	FALSE	FALSE	FALSE	FALSE	TRUE
MAGEL2	MAGEL2	Q9UJ55	reviewed	cytosol [GO:0005829]; early endosome [GO:0005769]; endosome [GO:0005768]; nucleus [GO:0005634]; ubiquitin-protein transferase activity [GO:0004842]; Arp2/3 complex-mediated actin nucleation [GO:0034314]; negative regulation of transcription, DNA-templated [GO:0045892]; positive regulation of actin nucleation [GO:0051127]; protein K63-linked ubiquitination [GO:0070534]; regulation of circadian rhy…	Autism spectrum disorder; Biological rhythms; Complete proteome; Cytoplasm; Endosome; Mental retardation; Nucleus; Obesity; Reference proteome; Repressor; Transcription; Transcription regulation; Transport; Ubl conjugation pathway	Q9UJ55	early endosome [GO:0005769]; endosome [GO:0005768]; nucleus [GO:0005634]	SUBCELLULAR LOCATION: Early endosome {ECO:0000269|PubMed:23452853}. Cytoplasm {ECO:0000250|UniProtKB:Q9QZ04}. Nucleus {ECO:0000250|UniProtKB:Q9QZ04}. Note=Recruited to retromer-containing endosomes via interaction with VPS35. Colocalizes with CLOCK and ARNTL/BMLA1 in the cytoplasm, and with PER2 in the cytoplasm and nucleus (By similarity). {ECO:0000250|UniProtKB:Q9QZ04, ECO:0000269|PubMed:234528…	FALSE	FALSE	FALSE	FALSE	FALSE	FALSE
KCNG1	KCNG1	Q9UIX4	reviewed	intracellular membrane-bounded organelle [GO:0043231]; plasma membrane [GO:0005886]; voltage-gated potassium channel complex [GO:0008076]; delayed rectifier potassium channel activity [GO:0005251]; potassium channel activity [GO:0005267]; potassium ion transmembrane transport [GO:0071805]; potassium ion transport [GO:0006813]; protein homooligomerization [GO:0051260]; regulation of delayed rectif…	Alternative splicing; Cell membrane; Complete proteome; Ion channel; Ion transport; Membrane; Polymorphism; Potassium; Potassium channel; Potassium transport; Reference proteome; Transmembrane; Transmembrane helix; Transport; Voltage-gated channel	Q9UIX4	integral component of membrane [GO:0016021]; intracellular membrane-bounded organelle [GO:0043231]; plasma membrane [GO:0005886]; voltage-gated potassium channel complex [GO:0008076]	SUBCELLULAR LOCATION: Cell membrane {ECO:0000269|PubMed:19074135}; Multi-pass membrane protein {ECO:0000305}. Note=Colocalizes with KCNB1 at the plasma membrane (PubMed:19074135). {ECO:0000269|PubMed:19074135}.	FALSE	TRUE	FALSE	TRUE	TRUE	FALSE
DQ152234, SHANK2	SHANK2	Q9UPX8	reviewed	apical plasma membrane [GO:0016324]; brush border membrane [GO:0031526]; cell junction [GO:0030054]; ciliary membrane [GO:0060170]; cytoplasm [GO:0005737]; dendritic spine [GO:0043197]; growth cone [GO:0030426]; neuron projection [GO:0043005]; neuronal cell body [GO:0043025]; photoreceptor inner segment [GO:0001917]; photoreceptor outer segment [GO:0001750]; plasma membrane [GO:0005886]; postsyna…	Alternative splicing; Autism; Autism spectrum disorder; Cell junction; Cell membrane; Cell projection; Complete proteome; Cytoplasm; Glycoprotein; Membrane; Phosphoprotein; Postsynaptic cell membrane; Reference proteome; SH3-binding; Synapse	Q9UPX8	apical plasma membrane [GO:0016324]; brush border membrane [GO:0031526]; cell junction [GO:0030054]; ciliary membrane [GO:0060170]; dendritic spine [GO:0043197]; growth cone [GO:0030426]; ionotropic glutamate receptor complex [GO:0008328]; neurofilament [GO:0005883]; neuronal cell body [GO:0043025]; neuron projection [GO:0043005]; photoreceptor inner segment [GO:0001917]; photoreceptor outer segm…	SUBCELLULAR LOCATION: Apical cell membrane {ECO:0000250}. Cytoplasm {ECO:0000250}. Cell junction, synapse {ECO:0000250}. Cell junction, synapse, postsynaptic cell membrane, postsynaptic density {ECO:0000250}. Cell projection, growth cone {ECO:0000250}. Cell projection, dendritic spine {ECO:0000250}. Note=Colocalizes with cortactin in growth cones in differentiating hippocampal neurons. Colocalize…	FALSE	TRUE	FALSE	FALSE	FALSE	FALSE
ZSWIM5	ZSWIM5	Q9P217	reviewed	extracellular space [GO:0005615]; zinc ion binding [GO:0008270]	Complete proteome; Metal-binding; Polymorphism; Reference proteome; Zinc; Zinc-finger	Q9P217	extracellular space [GO:0005615]		FALSE	FALSE	FALSE	FALSE	FALSE	FALSE
CDK10	CDK10	Q15131	reviewed	ATP binding [GO:0005524]; cyclin-dependent protein serine/threonine kinase activity [GO:0004693]; negative regulation of cell proliferation [GO:0008285]; positive regulation of MAPK cascade [GO:0043410]; traversing start control point of mitotic cell cycle [GO:0007089]	ATP-binding; Alternative splicing; Complete proteome; Kinase; Nucleotide-binding; Phosphoprotein; Polymorphism; Reference proteome; Serine/threonine-protein kinase; Transferase	Q15131			FALSE	FALSE	FALSE	FALSE	FALSE	FALSE
CLDN20	CLDN20	P56880	reviewed	bicellular tight junction [GO:0005923]; integral component of membrane [GO:0016021]; plasma membrane [GO:0005886]; identical protein binding [GO:0042802]; structural molecule activity [GO:0005198]; calcium-independent cell-cell adhesion via plasma membrane cell-adhesion molecules [GO:0016338]	Cell junction; Cell membrane; Complete proteome; Membrane; Reference proteome; Tight junction; Transmembrane; Transmembrane helix	P56880	bicellular tight junction [GO:0005923]; integral component of membrane [GO:0016021]; plasma membrane [GO:0005886]	SUBCELLULAR LOCATION: Cell junction, tight junction. Cell membrane; Multi-pass membrane protein.	FALSE	TRUE	FALSE	FALSE	TRUE	FALSE
SPTAN1	SPTAN1	Q13813	reviewed	cytosol [GO:0005829]; extracellular exosome [GO:0070062]; extracellular vesicle [GO:1903561]; intracellular membrane-bounded organelle [GO:0043231]; membrane [GO:0016020]; microtubule cytoskeleton [GO:0015630]; plasma membrane [GO:0005886]; protein complex [GO:0043234]; spectrin [GO:0008091]; actin binding [GO:0003779]; calcium ion binding [GO:0005509]; Ras guanyl-nucleotide exchange factor activ…	3D-structure; Acetylation; Actin capping; Actin-binding; Alternative splicing; Calcium; Calmodulin-binding; Complete proteome; Cytoplasm; Cytoskeleton; Direct protein sequencing; Disease mutation; Epilepsy; Mental retardation; Metal-binding; Phosphoprotein; Polymorphism; Reference proteome; Repeat; SH3 domain	Q13813	cuticular plate [GO:0032437]; cytosol [GO:0005829]; extracellular exosome [GO:0070062]; extracellular vesicle [GO:1903561]; fascia adherens [GO:0005916]; intracellular membrane-bounded organelle [GO:0043231]; lateral plasma membrane [GO:0016328]; membrane [GO:0016020]; microtubule cytoskeleton [GO:0015630]; spectrin [GO:0008091]; Z disc [GO:0030018]	SUBCELLULAR LOCATION: Cytoplasm, cytoskeleton. Cytoplasm, cell cortex. Note=Expressed along the cell membrane in podocytes and presumptive tubule cells during glomerulogenesis and is expressed along lateral cell margins in tubule cells. {ECO:0000250}.	FALSE	TRUE	FALSE	FALSE	FALSE	FALSE
KIF4A	KIF4A	O95239	reviewed	axon cytoplasm [GO:1904115]; chromosome [GO:0005694]; cytoplasm [GO:0005737]; cytosol [GO:0005829]; kinesin complex [GO:0005871]; membrane [GO:0016020]; midbody [GO:0030496]; nuclear matrix [GO:0016363]; nucleoplasm [GO:0005654]; spindle microtubule [GO:0005876]; ATP binding [GO:0005524]; ATP-dependent microtubule motor activity, plus-end-directed [GO:0008574]; DNA binding [GO:0003677]; microtubu…	ATP-binding; Alternative splicing; Chromosome; Coiled coil; Complete proteome; Cytoplasm; Cytoskeleton; DNA-binding; Microtubule; Motor protein; Nucleotide-binding; Nucleus; Phosphoprotein; Polymorphism; Reference proteome	O95239	chromosome [GO:0005694]; cytoplasm [GO:0005737]; cytosol [GO:0005829]; kinesin complex [GO:0005871]; membrane [GO:0016020]; midbody [GO:0030496]; nuclear matrix [GO:0016363]; nucleoplasm [GO:0005654]; spindle microtubule [GO:0005876]	SUBCELLULAR LOCATION: Nucleus matrix. Cytoplasm, cytoskeleton, spindle. Midbody. Chromosome. Note=Not present in the nucleolus. In early mitosis, associated with the mitotic spindle, in anaphase, localized to the spindle midzone and, in telophase and cytokinesis, to the midbody. In late cytokinesis, found in the center of the midbody. Associated with chromosomes at all stages of mitosis.	FALSE	FALSE	FALSE	FALSE	FALSE	FALSE
NBPF1	NBPF1	Q3BBV0	reviewed	cytoplasm [GO:0005737]	Coiled coil; Complete proteome; Cytoplasm; Polymorphism; Reference proteome; Repeat	Q3BBV0	cytoplasm [GO:0005737]	SUBCELLULAR LOCATION: Cytoplasm {ECO:0000269|PubMed:16079250}.	FALSE	FALSE	FALSE	FALSE	FALSE	FALSE
NLGN3	NLGN3	Q9NZ94	reviewed	cell junction [GO:0030054]; cell surface [GO:0009986]; dendrite [GO:0030425]; endocytic vesicle [GO:0030139]; excitatory synapse [GO:0060076]; inhibitory synapse [GO:0060077]; integral component of plasma membrane [GO:0005887]; neuronal cell body [GO:0043025]; postsynapse [GO:0098794]; synapse [GO:0045202]; carboxylic ester hydrolase activity [GO:0052689]; cell adhesion molecule binding [GO:00508…	Alternative splicing; Asperger syndrome; Autism; Autism spectrum disorder; Cell adhesion; Cell junction; Cell membrane; Complete proteome; Disease mutation; Disulfide bond; Glycoprotein; Membrane; Phosphoprotein; Reference proteome; Signal; Synapse; Transmembrane; Transmembrane helix	Q9NZ94	cell junction [GO:0030054]; cell surface [GO:0009986]; dendrite [GO:0030425]; endocytic vesicle [GO:0030139]; excitatory synapse [GO:0060076]; inhibitory synapse [GO:0060077]; integral component of plasma membrane [GO:0005887]; neuronal cell body [GO:0043025]; synapse [GO:0045202]	SUBCELLULAR LOCATION: Cell membrane {ECO:0000250}; Single-pass type I membrane protein {ECO:0000250}. Cell junction, synapse {ECO:0000250}. Note=Detected at both glutamatergic and GABAergic synapses. {ECO:0000250}.	TRUE	TRUE	FALSE	FALSE	TRUE	FALSE
PCYT1B	PCYT1B	Q9Y5K3	reviewed	cytoplasm [GO:0005737]; endoplasmic reticulum membrane [GO:0005789]; choline-phosphate cytidylyltransferase activity [GO:0004105]; CDP-choline pathway [GO:0006657]; ovarian follicle development [GO:0001541]; phosphatidylcholine biosynthetic process [GO:0006656]; spermatogenesis [GO:0007283]	Alternative splicing; Complete proteome; Endoplasmic reticulum; Lipid biosynthesis; Lipid metabolism; Nucleotidyltransferase; Phospholipid biosynthesis; Phospholipid metabolism; Phosphoprotein; Reference proteome; Transferase	Q9Y5K3	cytoplasm [GO:0005737]; endoplasmic reticulum membrane [GO:0005789]	SUBCELLULAR LOCATION: Endoplasmic reticulum.	FALSE	FALSE	FALSE	FALSE	FALSE	FALSE
CACNG4	CACNG4	Q9UBN1	reviewed	AMPA glutamate receptor complex [GO:0032281]; endocytic vesicle membrane [GO:0030666]; integral component of plasma membrane [GO:0005887]; plasma membrane [GO:0005886]; voltage-gated calcium channel complex [GO:0005891]; calcium channel activity [GO:0005262]; channel regulator activity [GO:0016247]; voltage-gated calcium channel activity [GO:0005245]; cardiac conduction [GO:0061337]; membrane dep…	Calcium; Calcium channel; Calcium transport; Cell membrane; Complete proteome; Glycoprotein; Ion channel; Ion transport; Membrane; Phosphoprotein; Reference proteome; Transmembrane; Transmembrane helix; Transport; Voltage-gated channel	Q9UBN1	alpha-amino-3-hydroxy-5-methyl-4-isoxazolepropionic acid selective glutamate receptor complex [GO:0032281]; endocytic vesicle membrane [GO:0030666]; integral component of plasma membrane [GO:0005887]; plasma membrane [GO:0005886]; voltage-gated calcium channel complex [GO:0005891]	SUBCELLULAR LOCATION: Cell membrane {ECO:0000250}; Multi-pass membrane protein {ECO:0000250}.	TRUE	TRUE	FALSE	FALSE	TRUE	FALSE
RBP1	RBP1	P09455	reviewed	cytoplasm [GO:0005737]; cytosol [GO:0005829]; nucleoplasm [GO:0005654]; retinal binding [GO:0016918]; retinoid binding [GO:0005501]; retinol binding [GO:0019841]; transporter activity [GO:0005215]; retinoic acid biosynthetic process [GO:0002138]; retinoid metabolic process [GO:0001523]; vitamin A metabolic process [GO:0006776]	3D-structure; Alternative splicing; Complete proteome; Cytoplasm; Reference proteome; Retinol-binding; Transport; Vitamin A	P09455	cytosol [GO:0005829]	SUBCELLULAR LOCATION: Cytoplasm.	FALSE	FALSE	FALSE	FALSE	FALSE	FALSE
SELV	SELV	P59797	reviewed	NA	Complete proteome; Polymorphism; Redox-active center; Reference proteome; Selenocysteine	P59797	cell [GO:0005623]		FALSE	FALSE	FALSE	FALSE	FALSE	FALSE
MEIS3	MEIS3	Q99687	reviewed	nucleus [GO:0005634]; chromatin binding [GO:0003682]; sequence-specific DNA binding [GO:0043565]; transcriptional activator activity, RNA polymerase II core promoter proximal region sequence-specific binding [GO:0001077]; negative regulation of apoptotic signaling pathway [GO:2001234]; positive regulation of protein kinase B signaling [GO:0051897]	Alternative splicing; Complete proteome; DNA-binding; Homeobox; Nucleus; Reference proteome	Q99687	nucleus [GO:0005634]	SUBCELLULAR LOCATION: Nucleus {ECO:0000250|UniProtKB:P97368}.	FALSE	FALSE	FALSE	FALSE	FALSE	FALSE
CNNM1	CNNM1	Q9NRU3	reviewed	integral component of membrane [GO:0016021]; plasma membrane [GO:0005886]; ion transport [GO:0006811]	Alternative splicing; CBS domain; Cell membrane; Complete proteome; Ion transport; Membrane; Phosphoprotein; Polymorphism; Reference proteome; Repeat; Transmembrane; Transmembrane helix; Transport	Q9NRU3	integral component of membrane [GO:0016021]; plasma membrane [GO:0005886]	SUBCELLULAR LOCATION: Cell membrane {ECO:0000250}; Multi-pass membrane protein {ECO:0000250}.	FALSE	TRUE	FALSE	FALSE	TRUE	FALSE
ST8SIA2	ST8SIA2	Q92186	reviewed	early endosome [GO:0005769]; Golgi membrane [GO:0000139]; integral component of Golgi membrane [GO:0030173]; recycling endosome [GO:0055037]; alpha-N-acetylneuraminate alpha-2,8-sialyltransferase activity [GO:0003828]; sialic acid binding [GO:0033691]; carbohydrate metabolic process [GO:0005975]; cellular protein modification process [GO:0006464]; ganglioside biosynthetic process [GO:0001574]; N-…	Complete proteome; Disulfide bond; Glycoprotein; Glycosyltransferase; Golgi apparatus; Membrane; Reference proteome; Signal-anchor; Transferase; Transmembrane; Transmembrane helix	Q92186	early endosome [GO:0005769]; Golgi membrane [GO:0000139]; integral component of Golgi membrane [GO:0030173]; recycling endosome [GO:0055037]	SUBCELLULAR LOCATION: Golgi apparatus membrane {ECO:0000305}; Single-pass type II membrane protein {ECO:0000305}.	TRUE	FALSE	FALSE	FALSE	TRUE	FALSE
IGDCC4	IGDCC4	Q8TDY8	reviewed	integral component of membrane [GO:0016021]; plasma membrane [GO:0005886]	Alternative splicing; Cell membrane; Complete proteome; Disulfide bond; Glycoprotein; Immunoglobulin domain; Membrane; Phosphoprotein; Polymorphism; Reference proteome; Repeat; Signal; Transmembrane; Transmembrane helix	Q8TDY8	integral component of membrane [GO:0016021]; plasma membrane [GO:0005886]	SUBCELLULAR LOCATION: Cell membrane {ECO:0000305}; Single-pass type I membrane protein {ECO:0000305}.	TRUE	TRUE	FALSE	FALSE	TRUE	FALSE
LOC338651	LOC338651	NA	NA	NA	NA	NA	NA	NA	NA	NA	NA	NA	NA	NA
ZNF497	ZNF497	Q6ZNH5	reviewed	nucleus [GO:0005634]; DNA binding [GO:0003677]; metal ion binding [GO:0046872]; regulation of transcription, DNA-templated [GO:0006355]; transcription, DNA-templated [GO:0006351]	Complete proteome; DNA-binding; Metal-binding; Nucleus; Polymorphism; Reference proteome; Repeat; Transcription; Transcription regulation; Zinc; Zinc-finger	Q6ZNH5	nucleus [GO:0005634]	SUBCELLULAR LOCATION: Nucleus {ECO:0000305}.	FALSE	FALSE	FALSE	FALSE	FALSE	FALSE
BEX1	BEX1	Q9HBH7	reviewed	cytoplasm [GO:0005737]; nucleus [GO:0005634]; transcription factor complex [GO:0005667]; RNA polymerase II activating transcription factor binding [GO:0001102]; cell differentiation [GO:0030154]; nervous system development [GO:0007399]; positive regulation of sequence-specific DNA binding transcription factor activity [GO:0051091]; positive regulation of transcription from RNA polymerase II promo…	Complete proteome; Cytoplasm; Developmental protein; Differentiation; Neurogenesis; Nucleus; Phosphoprotein; Polymorphism; Reference proteome; Ubl conjugation	Q9HBH7	cytoplasm [GO:0005737]; nucleus [GO:0005634]; transcription factor complex [GO:0005667]	SUBCELLULAR LOCATION: Nucleus. Cytoplasm. Note=Shuttles between the cytoplasm and the nucleus. {ECO:0000250}.	FALSE	FALSE	FALSE	FALSE	FALSE	FALSE
MST1	MST1	P26927	reviewed	extracellular exosome [GO:0070062]; extracellular region [GO:0005576]; extracellular space [GO:0005615]; receptor tyrosine kinase binding [GO:0030971]; serine-type endopeptidase activity [GO:0004252]; hepatocyte growth factor receptor signaling pathway [GO:0048012]; negative regulation of gluconeogenesis [GO:0045721]; regulation of cAMP-dependent protein kinase activity [GO:2000479]	3D-structure; Complete proteome; Direct protein sequencing; Disulfide bond; Glycoprotein; Kringle; Polymorphism; Reference proteome; Repeat; Secreted; Serine protease homolog; Signal	P26927	extracellular exosome [GO:0070062]	SUBCELLULAR LOCATION: Secreted.	TRUE	FALSE	FALSE	FALSE	FALSE	FALSE
VPS37D	VPS37D	Q86XT2	reviewed	endosome membrane [GO:0010008]; ESCRT I complex [GO:0000813]; extracellular exosome [GO:0070062]; late endosome membrane [GO:0031902]; autophagy [GO:0006914]; endosomal transport [GO:0016197]; intracellular transport of virus [GO:0075733]; multivesicular body assembly [GO:0036258]; protein transport [GO:0015031]; viral budding via host ESCRT complex [GO:0039702]; viral life cycle [GO:0019058]	Complete proteome; Endosome; Membrane; Protein transport; Reference proteome; Transport; Williams-Beuren syndrome	Q86XT2	endosome membrane [GO:0010008]; ESCRT I complex [GO:0000813]; extracellular exosome [GO:0070062]; late endosome membrane [GO:0031902]	SUBCELLULAR LOCATION: Late endosome membrane {ECO:0000305}; Peripheral membrane protein {ECO:0000305}.	FALSE	FALSE	FALSE	FALSE	TRUE	FALSE
SYT6	SYT6	Q5T7P8	reviewed	cell junction [GO:0030054]; cytosol [GO:0005829]; exocytic vesicle [GO:0070382]; extrinsic component of membrane [GO:0019898]; integral component of membrane [GO:0016021]; perinuclear endoplasmic reticulum [GO:0097038]; plasma membrane [GO:0005886]; synaptic vesicle membrane [GO:0030672]; calcium ion binding [GO:0005509]; clathrin binding [GO:0030276]; protein homodimerization activity [GO:004280…	Alternative splicing; Calcium; Cell junction; Cell membrane; Complete proteome; Cytoplasm; Cytoplasmic vesicle; Disulfide bond; Membrane; Metal-binding; Phosphoprotein; Reference proteome; Repeat; Synapse; Transmembrane; Transmembrane helix	Q5T7P8	cell junction [GO:0030054]; cytosol [GO:0005829]; extrinsic component of membrane [GO:0019898]; integral component of membrane [GO:0016021]; perinuclear endoplasmic reticulum [GO:0097038]; plasma membrane [GO:0005886]; synaptic vesicle membrane [GO:0030672]	SUBCELLULAR LOCATION: Cytoplasmic vesicle, secretory vesicle, synaptic vesicle membrane {ECO:0000250}; Single-pass membrane protein {ECO:0000250}.; SUBCELLULAR LOCATION: Isoform 1: Membrane {ECO:0000250}; Single-pass membrane protein {ECO:0000250}. Note=Localized predominantly to endoplasmic reticulum (ER) and/or Golgi-like perinuclear compartment. {ECO:0000250}.; SUBCELLULAR LOCATION: Isoform 2:…	FALSE	TRUE	FALSE	FALSE	TRUE	FALSE
RCOR2	RCOR2	Q8IZ40	reviewed	nucleus [GO:0005634]; transcription factor complex [GO:0005667]; transcriptional repressor complex [GO:0017053]; transcription corepressor activity [GO:0003714]; transcription factor activity, sequence-specific DNA binding [GO:0003700]; transcription factor binding [GO:0008134]; transcription regulatory region DNA binding [GO:0044212]; negative regulation of transcription from RNA polymerase II p…	Coiled coil; Complete proteome; Nucleus; Phosphoprotein; Polymorphism; Reference proteome; Repeat; Repressor; Transcription; Transcription regulation	Q8IZ40	nucleus [GO:0005634]	SUBCELLULAR LOCATION: Nucleus {ECO:0000255|PROSITE-ProRule:PRU00512, ECO:0000255|PROSITE-ProRule:PRU00624}.	FALSE	FALSE	FALSE	FALSE	FALSE	FALSE
HOXB3	HOXB3	P14651	reviewed	nucleus [GO:0005634]; RNA polymerase II core promoter sequence-specific DNA binding [GO:0000979]; transcription factor activity, sequence-specific DNA binding [GO:0003700]; angiogenesis [GO:0001525]; anterior/posterior pattern specification [GO:0009952]; cartilage development [GO:0051216]; definitive hemopoiesis [GO:0060216]; embryonic skeletal system morphogenesis [GO:0048704]; face development …	Alternative splicing; Complete proteome; DNA-binding; Developmental protein; Homeobox; Nucleus; Polymorphism; Reference proteome; Transcription; Transcription regulation	P14651	nucleus [GO:0005634]	SUBCELLULAR LOCATION: Nucleus.	FALSE	FALSE	FALSE	FALSE	FALSE	FALSE
C5orf13	NREP	Q16612	reviewed	cytoplasm [GO:0005737]; nucleus [GO:0005634]; axon regeneration [GO:0031103]; regulation of neuron differentiation [GO:0045664]; regulation of transforming growth factor beta receptor signaling pathway [GO:0017015]	Alternative splicing; Complete proteome; Cytoplasm; Phosphoprotein; Polymorphism; Reference proteome	Q16612	cytoplasm [GO:0005737]; nucleus [GO:0005634]	SUBCELLULAR LOCATION: Cytoplasm {ECO:0000269|PubMed:11358844}.	FALSE	FALSE	FALSE	FALSE	FALSE	FALSE
PFAS	PFAS	O15067	reviewed	cytoplasm [GO:0005737]; cytosol [GO:0005829]; extracellular exosome [GO:0070062]; ATP binding [GO:0005524]; metal ion binding [GO:0046872]; phosphoribosylformylglycinamidine synthase activity [GO:0004642]; 'de novo' IMP biosynthetic process [GO:0006189]; glutamine metabolic process [GO:0006541]; purine nucleotide biosynthetic process [GO:0006164]; purine ribonucleoside monophosphate biosynthetic …	ATP-binding; Complete proteome; Cytoplasm; Glutamine amidotransferase; Ligase; Magnesium; Metal-binding; Nucleotide-binding; Phosphoprotein; Polymorphism; Purine biosynthesis; Reference proteome	O15067	cytoplasm [GO:0005737]; cytosol [GO:0005829]; extracellular exosome [GO:0070062]	SUBCELLULAR LOCATION: Cytoplasm {ECO:0000250}.	FALSE	FALSE	FALSE	FALSE	FALSE	FALSE
CAPN6	CAPN6	Q9Y6Q1	reviewed	perinuclear region of cytoplasm [GO:0048471]; spindle microtubule [GO:0005876]; calcium-dependent cysteine-type endopeptidase activity [GO:0004198]; microtubule binding [GO:0008017]; microtubule bundle formation [GO:0001578]; regulation of cytoskeleton organization [GO:0051493]	Complete proteome; Cytoplasm; Cytoskeleton; Microtubule; Polymorphism; Reference proteome	Q9Y6Q1	cytoplasm [GO:0005737]; perinuclear region of cytoplasm [GO:0048471]; spindle microtubule [GO:0005876]	SUBCELLULAR LOCATION: Cytoplasm, perinuclear region {ECO:0000269|PubMed:17210638}. Cytoplasm, cytoskeleton, spindle {ECO:0000269|PubMed:17210638}. Note=During mitose associated with the mitotic spindle. At telophase colocalized to the midbody spindle.	FALSE	FALSE	FALSE	FALSE	FALSE	FALSE
PTK7	PTK7	Q13308	reviewed	cell-cell junction [GO:0005911]; focal adhesion [GO:0005925]; integral component of plasma membrane [GO:0005887]; ATP binding [GO:0005524]; coreceptor activity involved in Wnt signaling pathway, planar cell polarity pathway [GO:1904929]; protein kinase activity [GO:0004672]; actin cytoskeleton reorganization [GO:0031532]; axis elongation [GO:0003401]; canonical Wnt signaling pathway [GO:0060070];…	Alternative splicing; Cell adhesion; Cell junction; Complete proteome; Disulfide bond; Glycoprotein; Immunoglobulin domain; Membrane; Phosphoprotein; Polymorphism; Receptor; Reference proteome; Repeat; Signal; Transmembrane; Transmembrane helix; Wnt signaling pathway	Q13308	cell-cell junction [GO:0005911]; focal adhesion [GO:0005925]; integral component of plasma membrane [GO:0005887]	SUBCELLULAR LOCATION: Membrane {ECO:0000269|PubMed:20837484}; Single-pass type I membrane protein {ECO:0000269|PubMed:20837484}. Cell junction {ECO:0000269|PubMed:20837484}. Note=Colocalizes with MMP14 at cell junctions. Also localizes at the leading edge of migrating cells.	TRUE	FALSE	FALSE	FALSE	TRUE	FALSE
NKX3-2	NKX3-2	P78367	reviewed	nucleus [GO:0005634]; RNA polymerase II core promoter proximal region sequence-specific DNA binding [GO:0000978]; transcriptional repressor activity, RNA polymerase II core promoter proximal region sequence-specific binding [GO:0001078]; determination of left/right symmetry [GO:0007368]; embryonic skeletal system development [GO:0048706]; intestinal epithelial cell development [GO:0060576]; middl…	Complete proteome; DNA-binding; Dwarfism; Homeobox; Nucleus; Reference proteome; Repressor; Transcription; Transcription regulation	P78367	nucleus [GO:0005634]	SUBCELLULAR LOCATION: Nucleus {ECO:0000305}.	FALSE	FALSE	FALSE	FALSE	FALSE	FALSE
GPRIN1	GPRIN1	Q7Z2K8	reviewed	growth cone [GO:0030426]; plasma membrane [GO:0005886]; neuron projection development [GO:0031175]	Alternative splicing; Cell membrane; Cell projection; Complete proteome; Lipoprotein; Membrane; Palmitate; Phosphoprotein; Polymorphism; Reference proteome	Q7Z2K8	growth cone [GO:0030426]; plasma membrane [GO:0005886]	SUBCELLULAR LOCATION: Cell membrane {ECO:0000250}; Lipid-anchor {ECO:0000250}. Cell projection, growth cone {ECO:0000250}. Note=Highly enriched in growth cone. {ECO:0000250}.	FALSE	TRUE	FALSE	FALSE	FALSE	FALSE
SHC2	SHC2	P98077	reviewed	cytosol [GO:0005829]; plasma membrane [GO:0005886]; Ras guanyl-nucleotide exchange factor activity [GO:0005088]; receptor tyrosine kinase binding [GO:0030971]; activation of MAPK activity [GO:0000187]; MAPK cascade [GO:0000165]; positive regulation of GTPase activity [GO:0043547]; Ras protein signal transduction [GO:0007265]; transmembrane receptor protein tyrosine kinase signaling pathway [GO:00…	Complete proteome; Phosphoprotein; Reference proteome; SH2 domain	P98077	cytosol [GO:0005829]; plasma membrane [GO:0005886]		FALSE	FALSE	FALSE	FALSE	FALSE	FALSE
LRRC4B	LRRC4B	Q9NT99	reviewed	cell junction [GO:0030054]; cerebellar mossy fiber [GO:0044300]; cytoplasm [GO:0005737]; integral component of membrane [GO:0016021]; presynaptic membrane [GO:0042734]; protein kinase inhibitor activity [GO:0004860]; cytokine-mediated signaling pathway [GO:0019221]; negative regulation of JAK-STAT cascade [GO:0046426]; negative regulation of protein kinase activity [GO:0006469]; positive regulati…	Cell junction; Cell membrane; Complete proteome; Disulfide bond; Glycoprotein; Immunoglobulin domain; Leucine-rich repeat; Membrane; Phosphoprotein; Reference proteome; Repeat; Signal; Synapse; Transmembrane; Transmembrane helix	Q9NT99	cell junction [GO:0030054]; cerebellar mossy fiber [GO:0044300]; integral component of membrane [GO:0016021]; presynaptic membrane [GO:0042734]	SUBCELLULAR LOCATION: Membrane; Single-pass membrane protein. Cell junction, synapse, presynaptic cell membrane {ECO:0000250}.	TRUE	TRUE	FALSE	FALSE	TRUE	FALSE
RNASEH2A	RNASEH2A	O75792	reviewed	cytoplasm [GO:0005737]; nucleoplasm [GO:0005654]; ribonuclease H2 complex [GO:0032299]; metal ion binding [GO:0046872]; ribonuclease activity [GO:0004540]; RNA binding [GO:0003723]; RNA-DNA hybrid ribonuclease activity [GO:0004523]; DNA replication [GO:0006260]; DNA replication, removal of RNA primer [GO:0043137]; mismatch repair [GO:0006298]; RNA catabolic process [GO:0006401]; RNA phosphodieste…	3D-structure; Acetylation; Aicardi-Goutieres syndrome; Complete proteome; Disease mutation; Endonuclease; Hydrolase; Metal-binding; Nuclease; Nucleus; Phosphoprotein; Polymorphism; Reference proteome	O75792	nucleus [GO:0005634]; ribonuclease H2 complex [GO:0032299]	SUBCELLULAR LOCATION: Nucleus {ECO:0000305}.	FALSE	FALSE	FALSE	FALSE	FALSE	FALSE
KRT8	KRT8	P05787	reviewed	cell-cell junction [GO:0005911]; costamere [GO:0043034]; cytoplasm [GO:0005737]; dystrophin-associated glycoprotein complex [GO:0016010]; extracellular exosome [GO:0070062]; intermediate filament [GO:0005882]; keratin filament [GO:0045095]; nuclear matrix [GO:0016363]; nucleoplasm [GO:0005654]; nucleus [GO:0005634]; sarcolemma [GO:0042383]; Z disc [GO:0030018]; scaffold protein binding [GO:009711…	Acetylation; Alternative splicing; Coiled coil; Complete proteome; Cytoplasm; Direct protein sequencing; Disease mutation; Glycoprotein; Host-virus interaction; Intermediate filament; Isopeptide bond; Keratin; Nucleus; Phosphoprotein; Polymorphism; Reference proteome; Ubl conjugation	P05787	cell-cell junction [GO:0005911]; costamere [GO:0043034]; cytoplasm [GO:0005737]; dystrophin-associated glycoprotein complex [GO:0016010]; extracellular exosome [GO:0070062]; intermediate filament [GO:0005882]; intermediate filament cytoskeleton [GO:0045111]; keratin filament [GO:0045095]; nuclear matrix [GO:0016363]; nucleoplasm [GO:0005654]; nucleus [GO:0005634]; sarcolemma [GO:0042383]; Z disc …	SUBCELLULAR LOCATION: Cytoplasm {ECO:0000269|PubMed:10973561, ECO:0000269|PubMed:19188445}. Nucleus, nucleoplasm {ECO:0000250}. Nucleus matrix {ECO:0000250}.	FALSE	FALSE	FALSE	FALSE	FALSE	FALSE
FOXA3	FOXA3	P55318	reviewed	nucleus [GO:0005634]; RNA polymerase II transcription factor activity, sequence-specific DNA binding [GO:0000981]; sequence-specific DNA binding [GO:0043565]; transcription factor activity, sequence-specific DNA binding [GO:0003700]; transcription regulatory region DNA binding [GO:0044212]; cell differentiation [GO:0030154]; cellular glucose homeostasis [GO:0001678]; cellular response to starvati…	3D-structure; Activator; Chromatin regulator; Complete proteome; DNA-binding; Developmental protein; Differentiation; Nucleus; Polymorphism; Reference proteome; Spermatogenesis; Transcription; Transcription regulation	P55318	nucleus [GO:0005634]	SUBCELLULAR LOCATION: Nucleus {ECO:0000255|PROSITE-ProRule:PRU00089, ECO:0000269|PubMed:19706729}.	FALSE	FALSE	FALSE	FALSE	FALSE	FALSE
FAM84B	FAM84B	Q96KN1	reviewed	cytoplasm [GO:0005737]; plasma membrane [GO:0005886]	Complete proteome; Reference proteome	Q96KN1	cytoplasm [GO:0005737]; plasma membrane [GO:0005886]		FALSE	FALSE	FALSE	FALSE	FALSE	FALSE
B3GALT5	B3GALT5	Q9Y2C3	reviewed	endoplasmic reticulum [GO:0005783]; Golgi apparatus [GO:0005794]; Golgi membrane [GO:0000139]; integral component of membrane [GO:0016021]; UDP-galactose:beta-N-acetylglucosamine beta-1,3-galactosyltransferase activity [GO:0008499]; protein glycosylation [GO:0006486]	Complete proteome; Glycoprotein; Glycosyltransferase; Golgi apparatus; Membrane; Polymorphism; Reference proteome; Signal-anchor; Transferase; Transmembrane; Transmembrane helix	Q9Y2C3	endoplasmic reticulum [GO:0005783]; Golgi apparatus [GO:0005794]; Golgi membrane [GO:0000139]; integral component of membrane [GO:0016021]	SUBCELLULAR LOCATION: Golgi apparatus membrane {ECO:0000305}; Single-pass type II membrane protein {ECO:0000305}.	TRUE	FALSE	FALSE	FALSE	TRUE	FALSE
GLI2	GLI2	P10070	reviewed	axoneme [GO:0005930]; ciliary base [GO:0097546]; ciliary tip [GO:0097542]; cytosol [GO:0005829]; membrane [GO:0016020]; motile primary cilium [GO:0031512]; nuclear speck [GO:0016607]; nucleoplasm [GO:0005654]; nucleus [GO:0005634]; chromatin binding [GO:0003682]; RNA polymerase II core promoter proximal region sequence-specific DNA binding [GO:0000978]; sequence-specific DNA binding [GO:0043565];…	Acetylation; Activator; Alternative splicing; Complete proteome; Cytoplasm; DNA-binding; Developmental protein; Disease mutation; Holoprosencephaly; Metal-binding; Nucleus; Phosphoprotein; Reference proteome; Repeat; Repressor; Transcription; Transcription regulation; Zinc; Zinc-finger	P10070	axoneme [GO:0005930]; ciliary base [GO:0097546]; ciliary tip [GO:0097542]; cytosol [GO:0005829]; membrane [GO:0016020]; motile primary cilium [GO:0031512]; nuclear speck [GO:0016607]; nucleoplasm [GO:0005654]; nucleus [GO:0005634]	SUBCELLULAR LOCATION: Nucleus {ECO:0000250|UniProtKB:Q0VGT2}. Cytoplasm {ECO:0000250|UniProtKB:Q0VGT2}. Note=In keratinocytes, it is sequestered in the cytoplasm by SUFU. In the absence of SUFU, it translocates to the nucleus. {ECO:0000250|UniProtKB:Q0VGT2}.; SUBCELLULAR LOCATION: Isoform 1: Nucleus {ECO:0000269|PubMed:9557682}.; SUBCELLULAR LOCATION: Isoform 2: Nucleus {ECO:0000269|PubMed:955768…	FALSE	FALSE	FALSE	FALSE	FALSE	FALSE
LYPD6	LYPD6	Q86Y78	reviewed	extracellular region [GO:0005576]	Alternative splicing; Complete proteome; Direct protein sequencing; Glycoprotein; Reference proteome; Secreted; Signal	Q86Y78	extracellular region [GO:0005576]	SUBCELLULAR LOCATION: Secreted {ECO:0000305}.	TRUE	FALSE	FALSE	FALSE	FALSE	FALSE
URG7	ABCC6	O95255	reviewed	apical plasma membrane [GO:0016324]; basolateral plasma membrane [GO:0016323]; endoplasmic reticulum membrane [GO:0005789]; integral component of membrane [GO:0016021]; lateral plasma membrane [GO:0016328]; nucleus [GO:0005634]; plasma membrane [GO:0005886]; anion transmembrane-transporting ATPase activity [GO:0043225]; ATP binding [GO:0005524]; ATPase activity, coupled to transmembrane movement …	ATP-binding; Alternative splicing; Cell membrane; Complete proteome; Disease mutation; Endoplasmic reticulum; Glycoprotein; Membrane; Nucleotide-binding; Phosphoprotein; Polymorphism; Reference proteome; Repeat; Sensory transduction; Transmembrane; Transmembrane helix; Transport; Vision	O95255	apical plasma membrane [GO:0016324]; basolateral plasma membrane [GO:0016323]; endoplasmic reticulum membrane [GO:0005789]; integral component of membrane [GO:0016021]; lateral plasma membrane [GO:0016328]; nucleus [GO:0005634]; plasma membrane [GO:0005886]	SUBCELLULAR LOCATION: Isoform 1: Basolateral cell membrane {ECO:0000269|PubMed:12901863, ECO:0000269|PubMed:23625951}; Multi-pass membrane protein {ECO:0000255|PROSITE-ProRule:PRU00441, ECO:0000269|PubMed:12901863, ECO:0000269|PubMed:23625951}.; SUBCELLULAR LOCATION: Isoform 2: Endoplasmic reticulum membrane {ECO:0000269|PubMed:23912081}; Single-pass membrane protein.	TRUE	TRUE	FALSE	FALSE	TRUE	FALSE
DKKL1	DKKL1	Q9UK85	reviewed	extracellular space [GO:0005615]; signal transducer activity [GO:0004871]; anatomical structure morphogenesis [GO:0009653]; mitophagy in response to mitochondrial depolarization [GO:0098779]; positive regulation of defense response to virus by host [GO:0002230]; positive regulation of fat cell differentiation [GO:0045600]; signal transduction [GO:0007165]; xenophagy [GO:0098792]	Complete proteome; Glycoprotein; Polymorphism; Reference proteome; Secreted; Signal	Q9UK85	extracellular space [GO:0005615]	SUBCELLULAR LOCATION: Secreted.	TRUE	FALSE	FALSE	FALSE	FALSE	FALSE
IGF2BP2	IGF2BP2	Q9Y6M1	reviewed	cytoplasm [GO:0005737]; cytoskeleton [GO:0005856]; cytosol [GO:0005829]; nucleus [GO:0005634]; mRNA 3'-UTR binding [GO:0003730]; mRNA 5'-UTR binding [GO:0048027]; nucleotide binding [GO:0000166]; poly(A) RNA binding [GO:0044822]; translation regulator activity [GO:0045182]; anatomical structure morphogenesis [GO:0009653]; gene expression [GO:0010467]; mRNA transport [GO:0051028]; negative regulat…	3D-structure; Acetylation; Alternative initiation; Alternative splicing; Complete proteome; Cytoplasm; Nucleus; Phosphoprotein; RNA-binding; Reference proteome; Repeat; Translation regulation; Transport; mRNA transport	Q9Y6M1	cytoplasm [GO:0005737]; cytoskeleton [GO:0005856]; cytosol [GO:0005829]; nucleus [GO:0005634]	SUBCELLULAR LOCATION: Nucleus. Cytoplasm. Note=Localized in cytoplasmic mRNP granules containing untranslated mRNAs. Localizes at the connecting piece and the tail of the spermatozoa. In response to cellular stress, such as oxidative stress, recruited to stress granules.	FALSE	FALSE	FALSE	FALSE	FALSE	FALSE
ACSM3	ACSM3	Q53FZ2	reviewed	mitochondrial matrix [GO:0005759]; ATP binding [GO:0005524]; butyrate-CoA ligase activity [GO:0047760]; fatty acid ligase activity [GO:0015645]; metal ion binding [GO:0046872]; cholesterol homeostasis [GO:0042632]; fatty acid biosynthetic process [GO:0006633]; regulation of blood pressure [GO:0008217]	ATP-binding; Acetylation; Alternative splicing; Complete proteome; Fatty acid metabolism; Ligase; Lipid metabolism; Magnesium; Metal-binding; Mitochondrion; Nucleotide-binding; Polymorphism; Reference proteome; Transit peptide	Q53FZ2	mitochondrial matrix [GO:0005759]	SUBCELLULAR LOCATION: Mitochondrion matrix {ECO:0000250}.	FALSE	FALSE	FALSE	FALSE	FALSE	FALSE
TNFRSF19	TNFRSF19	Q9NS68	reviewed	integral component of membrane [GO:0016021]; intracellular [GO:0005622]; plasma membrane [GO:0005886]; receptor activity [GO:0004872]; tumor necrosis factor-activated receptor activity [GO:0005031]; apoptotic process [GO:0006915]; hair follicle development [GO:0001942]; JNK cascade [GO:0007254]; positive regulation of I-kappaB kinase/NF-kappaB signaling [GO:0043123]; positive regulation of JNK ca…	Alternative splicing; Apoptosis; Complete proteome; Direct protein sequencing; Disulfide bond; Glycoprotein; Membrane; Polymorphism; Receptor; Reference proteome; Repeat; Signal; Transmembrane; Transmembrane helix	Q9NS68	integral component of membrane [GO:0016021]; intracellular [GO:0005622]	SUBCELLULAR LOCATION: Membrane {ECO:0000305}; Single-pass type I membrane protein {ECO:0000305}.	TRUE	FALSE	FALSE	FALSE	TRUE	FALSE
DPYSL5	DPYSL5	Q9BPU6	reviewed	cytosol [GO:0005829]; dendrite [GO:0030425]; neuronal cell body [GO:0043025]; hydrolase activity, acting on carbon-nitrogen (but not peptide) bonds [GO:0016810]; axon guidance [GO:0007411]; nervous system development [GO:0007399]; signal transduction [GO:0007165]	3D-structure; Complete proteome; Cytoplasm; Direct protein sequencing; Phosphoprotein; Reference proteome	Q9BPU6	cytosol [GO:0005829]; dendrite [GO:0030425]; neuronal cell body [GO:0043025]	SUBCELLULAR LOCATION: Cytoplasm {ECO:0000305}.	FALSE	FALSE	FALSE	FALSE	FALSE	FALSE
SKP2	SKP2	Q13309	reviewed	cytoplasm [GO:0005737]; cytosol [GO:0005829]; nucleolus [GO:0005730]; nucleoplasm [GO:0005654]; nucleus [GO:0005634]; SCF ubiquitin ligase complex [GO:0019005]; identical protein binding [GO:0042802]; ubiquitin protein ligase activity [GO:0061630]; ubiquitin-protein transferase activity [GO:0004842]; anaphase-promoting complex-dependent proteasomal ubiquitin-dependent protein catabolic process [G…	3D-structure; Acetylation; Alternative splicing; Complete proteome; Cytoplasm; Direct protein sequencing; Leucine-rich repeat; Nucleus; Phosphoprotein; Polymorphism; Reference proteome; Repeat; Ubl conjugation; Ubl conjugation pathway	Q13309	aggresome [GO:0016235]; cytoplasm [GO:0005737]; cytosol [GO:0005829]; nucleolus [GO:0005730]; nucleoplasm [GO:0005654]; nucleus [GO:0005634]; SCF ubiquitin ligase complex [GO:0019005]	SUBCELLULAR LOCATION: Cytoplasm {ECO:0000269|PubMed:22770219}. Nucleus {ECO:0000269|PubMed:22770219}.	FALSE	FALSE	FALSE	FALSE	FALSE	FALSE
EFR3B	EFR3B	Q9Y2G0	reviewed	cytosol [GO:0005829]; plasma membrane [GO:0005886]; establishment of protein localization to plasma membrane [GO:0090002]; phosphatidylinositol phosphorylation [GO:0046854]	Alternative splicing; Cell membrane; Complete proteome; Cytoplasm; Lipoprotein; Membrane; Palmitate; Phosphoprotein; Reference proteome	Q9Y2G0			FALSE	FALSE	FALSE	FALSE	FALSE	FALSE
GRHL2	GRHL2	Q6ISB3	reviewed	cell-cell junction [GO:0005911]; nucleoplasm [GO:0005654]; nucleus [GO:0005634]; plasma membrane [GO:0005886]; chromatin DNA binding [GO:0031490]; intronic transcription regulatory region sequence-specific DNA binding [GO:0001161]; sequence-specific DNA binding [GO:0043565]; transcription factor activity, sequence-specific DNA binding [GO:0003700]; transcriptional activator activity, RNA polymera…	Alternative splicing; Complete proteome; DNA-binding; Deafness; Disease mutation; Dwarfism; Ectodermal dysplasia; Membrane; Non-syndromic deafness; Nucleus; Polymorphism; Reference proteome; Transcription; Transcription regulation	Q6ISB3	cell-cell junction [GO:0005911]; membrane [GO:0016020]; nucleus [GO:0005634]	SUBCELLULAR LOCATION: Nucleus {ECO:0000269|PubMed:20938050, ECO:0000269|PubMed:25152456}. Membrane {ECO:0000269|PubMed:25152456}. Note=detected at cell-cell contact areas. {ECO:0000269|PubMed:25152456}.	FALSE	FALSE	FALSE	FALSE	FALSE	FALSE
ESPL1	ESPL1	Q14674	reviewed	centrosome [GO:0005813]; cytoplasm [GO:0005737]; cytosol [GO:0005829]; mitotic spindle [GO:0072686]; nucleus [GO:0005634]; catalytic activity [GO:0003824]; cysteine-type endopeptidase activity [GO:0004197]; cysteine-type peptidase activity [GO:0008234]; apoptotic process [GO:0006915]; cytokinesis [GO:0000910]; establishment of mitotic spindle localization [GO:0040001]; homologous chromosome segre…	Alternative splicing; Autocatalytic cleavage; Chromosome partition; Complete proteome; Cytoplasm; Direct protein sequencing; Hydrolase; Nucleus; Phosphoprotein; Polymorphism; Protease; Reference proteome; Thiol protease	Q14674	centrosome [GO:0005813]; cytoplasm [GO:0005737]; cytosol [GO:0005829]; mitotic spindle [GO:0072686]; nucleus [GO:0005634]	SUBCELLULAR LOCATION: Cytoplasm. Nucleus.	FALSE	FALSE	FALSE	FALSE	FALSE	FALSE
SLC26A1	SLC26A1	Q9H2B4	reviewed	integral component of membrane [GO:0016021]; integral component of plasma membrane [GO:0005887]; plasma membrane [GO:0005886]; anion:anion antiporter activity [GO:0015301]; bicarbonate transmembrane transporter activity [GO:0015106]; chloride channel activity [GO:0005254]; chloride transmembrane transporter activity [GO:0015108]; oxalate transmembrane transporter activity [GO:0019531]; secondary …	Alternative splicing; Anion exchange; Antiport; Complete proteome; Glycoprotein; Ion channel; Ion transport; Membrane; Polymorphism; Reference proteome; Transmembrane; Transmembrane helix; Transport	Q9H2B4	integral component of membrane [GO:0016021]; integral component of plasma membrane [GO:0005887]; plasma membrane [GO:0005886]	SUBCELLULAR LOCATION: Membrane {ECO:0000250}; Multi-pass membrane protein {ECO:0000250}.	TRUE	FALSE	FALSE	FALSE	TRUE	FALSE
KIF18B	KIF18B	Q86Y91	reviewed	astral microtubule [GO:0000235]; cytoplasm [GO:0005737]; kinesin complex [GO:0005871]; microtubule end [GO:1990752]; microtubule plus-end [GO:0035371]; nucleus [GO:0005634]; ATP binding [GO:0005524]; ATP-dependent microtubule motor activity, plus-end-directed [GO:0008574]; kinesin binding [GO:0019894]; motor activity [GO:0003774]; cell division [GO:0051301]; microtubule depolymerization [GO:00070…	ATP-binding; Alternative splicing; Cell cycle; Cell division; Coiled coil; Complete proteome; Cytoplasm; Cytoskeleton; Microtubule; Mitosis; Motor protein; Nucleotide-binding; Nucleus; Phosphoprotein; Polymorphism; Reference proteome	Q86Y91	astral microtubule [GO:0000235]; cytoplasm [GO:0005737]; kinesin complex [GO:0005871]; microtubule plus-end [GO:0035371]; nucleolus [GO:0005730]; nucleoplasm [GO:0005654]; nucleus [GO:0005634]; plasma membrane [GO:0005886]	SUBCELLULAR LOCATION: Nucleus. Cytoplasm. Cytoplasm, cytoskeleton. Note=Present predominantly in the nucleus and to a lesser extent in the cytoplasm of interphase cells. During mitosis, found to be closely associated with astral microtubule plus ends emanating from the spindle pole during prometaphase and metaphase.	FALSE	FALSE	FALSE	FALSE	FALSE	FALSE
CACNA1H	CACNA1H	O95180	reviewed	integral component of membrane [GO:0016021]; voltage-gated calcium channel complex [GO:0005891]; low voltage-gated calcium channel activity [GO:0008332]; metal ion binding [GO:0046872]; scaffold protein binding [GO:0097110]; aldosterone biosynthetic process [GO:0032342]; calcium ion import [GO:0070509]; cellular response to hormone stimulus [GO:0032870]; cellular response to potassium ion [GO:003…	Alternative splicing; Calcium; Calcium channel; Calcium transport; Complete proteome; Disease mutation; Epilepsy; Glycoprotein; Ion channel; Ion transport; Membrane; Metal-binding; Polymorphism; Reference proteome; Repeat; Transmembrane; Transmembrane helix; Transport; Voltage-gated channel; Zinc	O95180	caveola [GO:0005901]; integral component of membrane [GO:0016021]; plasma membrane [GO:0005886]; sarcolemma [GO:0042383]; voltage-gated calcium channel complex [GO:0005891]	SUBCELLULAR LOCATION: Membrane; Multi-pass membrane protein.	TRUE	FALSE	FALSE	FALSE	TRUE	FALSE
EFNA3	EFNA3	P52797	reviewed	anchored component of membrane [GO:0031225]; extracellular region [GO:0005576]; integral component of plasma membrane [GO:0005887]; plasma membrane [GO:0005886]; ephrin receptor binding [GO:0046875]; transmembrane-ephrin receptor activity [GO:0005005]; axon guidance [GO:0007411]; cell-cell signaling [GO:0007267]; ephrin receptor signaling pathway [GO:0048013]	Alternative splicing; Cell membrane; Complete proteome; Disulfide bond; GPI-anchor; Glycoprotein; Lipoprotein; Membrane; Polymorphism; Reference proteome; Signal	P52797	anchored component of membrane [GO:0031225]; extracellular region [GO:0005576]; integral component of plasma membrane [GO:0005887]; plasma membrane [GO:0005886]	SUBCELLULAR LOCATION: Cell membrane; Lipid-anchor, GPI-anchor.	TRUE	TRUE	FALSE	FALSE	FALSE	FALSE
SALL2	SALL2	Q9Y467	reviewed	nucleus [GO:0005634]; NuRD complex [GO:0016581]; metal ion binding [GO:0046872]; sequence-specific DNA binding [GO:0043565]; transcription factor activity, sequence-specific DNA binding [GO:0003700]; transcription regulatory region DNA binding [GO:0044212]; eye development [GO:0001654]; negative regulation of transcription from RNA polymerase II promoter [GO:0000122]; neural tube development [GO:…	Alternative splicing; Complete proteome; DNA-binding; Isopeptide bond; Metal-binding; Nucleus; Phosphoprotein; Polymorphism; Reference proteome; Repeat; Transcription; Transcription regulation; Ubl conjugation; Zinc; Zinc-finger	Q9Y467	NuRD complex [GO:0016581]	SUBCELLULAR LOCATION: Nucleus {ECO:0000305}.	FALSE	FALSE	FALSE	FALSE	FALSE	FALSE
TRAIP	TRAIP	Q9BWF2	reviewed	nucleolus [GO:0005730]; perinuclear region of cytoplasm [GO:0048471]; ligase activity [GO:0016874]; receptor signaling protein activity [GO:0005057]; ubiquitin protein ligase activity [GO:0061630]; zinc ion binding [GO:0008270]; apoptotic process [GO:0006915]; cell proliferation [GO:0008283]; intracellular signal transduction [GO:0035556]; negative regulation of interferon-beta production [GO:003…	3D-structure; Coiled coil; Complete proteome; Cytoplasm; Ligase; Metal-binding; Nucleus; Reference proteome; Repeat; Ubl conjugation; Ubl conjugation pathway; Zinc; Zinc-finger	Q9BWF2	nucleolus [GO:0005730]; perinuclear region of cytoplasm [GO:0048471]	SUBCELLULAR LOCATION: Cytoplasm. Cytoplasm, perinuclear region. Nucleus, nucleolus. Note=Occasionally observed at nuclear puncta.	FALSE	FALSE	FALSE	FALSE	FALSE	FALSE
COL22A1	COL22A1	Q8NFW1	reviewed	collagen trimer [GO:0005581]; endoplasmic reticulum lumen [GO:0005788]; extracellular region [GO:0005576]; proteinaceous extracellular matrix [GO:0005578]	Alternative splicing; Collagen; Complete proteome; Cytoplasm; Extracellular matrix; Glycoprotein; Polymorphism; Reference proteome; Repeat; Secreted; Signal	Q8NFW1	collagen trimer [GO:0005581]; endoplasmic reticulum lumen [GO:0005788]; extracellular region [GO:0005576]; proteinaceous extracellular matrix [GO:0005578]	SUBCELLULAR LOCATION: Secreted, extracellular space, extracellular matrix. Cytoplasm {ECO:0000250}.	TRUE	FALSE	FALSE	FALSE	FALSE	FALSE
CUX2	CUX2	O14529	reviewed	extracellular exosome [GO:0070062]; nucleus [GO:0005634]; RNA polymerase II core promoter proximal region sequence-specific DNA binding [GO:0000978]; RNA polymerase II regulatory region sequence-specific DNA binding [GO:0000977]; sequence-specific DNA binding [GO:0043565]; transcriptional repressor activity, RNA polymerase II core promoter proximal region sequence-specific binding [GO:0001078]; c…	3D-structure; Coiled coil; Complete proteome; DNA-binding; Homeobox; Nucleus; Phosphoprotein; Polymorphism; Reference proteome; Repeat; Transcription; Transcription regulation	O14529	extracellular exosome [GO:0070062]; nucleus [GO:0005634]	SUBCELLULAR LOCATION: Nucleus {ECO:0000255|PROSITE-ProRule:PRU00108, ECO:0000255|PROSITE-ProRule:PRU00374}.	FALSE	FALSE	FALSE	FALSE	FALSE	FALSE
GCNT1	GCNT1	Q02742	reviewed	extracellular space [GO:0005615]; Golgi cisterna [GO:0031985]; Golgi membrane [GO:0000139]; integral component of membrane [GO:0016021]; trans-Golgi network [GO:0005802]; beta-1,3-galactosyl-O-glycosyl-glycoprotein beta-1,6-N-acetylglucosaminyltransferase activity [GO:0003829]; cell adhesion molecule production [GO:0060352]; glycoprotein biosynthetic process [GO:0009101]; kidney morphogenesis [GO…	Complete proteome; Disulfide bond; Glycoprotein; Glycosyltransferase; Golgi apparatus; Membrane; Polymorphism; Reference proteome; Signal-anchor; Transferase; Transmembrane; Transmembrane helix	Q02742	extracellular space [GO:0005615]; Golgi cisterna [GO:0031985]; Golgi membrane [GO:0000139]; integral component of membrane [GO:0016021]; trans-Golgi network [GO:0005802]	SUBCELLULAR LOCATION: Golgi apparatus membrane {ECO:0000269|PubMed:23027862}; Single-pass type II membrane protein {ECO:0000269|PubMed:23027862}. Note=Also detected in the trans-Golgi network.	TRUE	FALSE	FALSE	FALSE	TRUE	FALSE
KCNH8	KCNH8	Q96L42	reviewed	integral component of plasma membrane [GO:0005887]; intracellular [GO:0005622]; plasma membrane [GO:0005886]; phosphorelay sensor kinase activity [GO:0000155]; voltage-gated potassium channel activity [GO:0005249]; regulation of membrane potential [GO:0042391]	Alternative splicing; Complete proteome; Glycoprotein; Ion channel; Ion transport; Membrane; Polymorphism; Potassium; Potassium channel; Potassium transport; Reference proteome; Transmembrane; Transmembrane helix; Transport; Voltage-gated channel	Q96L42	integral component of plasma membrane [GO:0005887]; intracellular [GO:0005622]; plasma membrane [GO:0005886]	SUBCELLULAR LOCATION: Membrane; Multi-pass membrane protein.	TRUE	FALSE	FALSE	FALSE	TRUE	FALSE
WFIKKN1	WFIKKN1	Q96NZ8	reviewed	extracellular region [GO:0005576]; metalloendopeptidase inhibitor activity [GO:0008191]; serine-type endopeptidase inhibitor activity [GO:0004867]; muscle fiber development [GO:0048747]; negative regulation of DNA binding [GO:0043392]; negative regulation of protein binding [GO:0032091]; palate development [GO:0060021]; skeletal system development [GO:0001501]	3D-structure; Complete proteome; Disulfide bond; Glycoprotein; Immunoglobulin domain; Metalloenzyme inhibitor; Metalloprotease inhibitor; Protease inhibitor; Reference proteome; Repeat; Secreted; Serine protease inhibitor; Signal	Q96NZ8	extracellular region [GO:0005576]	SUBCELLULAR LOCATION: Secreted {ECO:0000250}.	TRUE	FALSE	FALSE	FALSE	FALSE	FALSE
ARVCF	ARVCF	O00192	reviewed	cytoplasm [GO:0005737]; intracellular [GO:0005622]; nucleus [GO:0005634]; plasma membrane [GO:0005886]; calcium-dependent cell-cell adhesion via plasma membrane cell adhesion molecules [GO:0016339]; cell adhesion [GO:0007155]; multicellular organism development [GO:0007275]; single organismal cell-cell adhesion [GO:0016337]	Alternative splicing; Cell adhesion; Coiled coil; Complete proteome; Phosphoprotein; Polymorphism; Reference proteome; Repeat	O00192	cell junction [GO:0030054]; cytoplasm [GO:0005737]; intracellular [GO:0005622]; nucleoplasm [GO:0005654]; plasma membrane [GO:0005886]		FALSE	FALSE	FALSE	FALSE	FALSE	FALSE
RNF207	RNF207	Q6ZRF8	reviewed	perinuclear region of cytoplasm [GO:0048471]; chaperone binding [GO:0051087]; Hsp70 protein binding [GO:0030544]; ion channel binding [GO:0044325]; zinc ion binding [GO:0008270]; cell-cell signaling involved in cardiac conduction [GO:0086019]; positive regulation of delayed rectifier potassium channel activity [GO:1902261]; positive regulation of gene expression [GO:0010628]; positive regulation …	Alternative splicing; Coiled coil; Complete proteome; Metal-binding; Polymorphism; Reference proteome; Zinc; Zinc-finger	Q6ZRF8	perinuclear region of cytoplasm [GO:0048471]		FALSE	FALSE	FALSE	FALSE	FALSE	FALSE
C3orf15	MAATS1	Q7Z4T9	reviewed	mitochondrion [GO:0005739]	Alternative promoter usage; Alternative splicing; Coiled coil; Complete proteome; Cytoplasm; Mitochondrion; Phosphoprotein; Polymorphism; Reference proteome	Q7Z4T9	mitochondrion [GO:0005739]	SUBCELLULAR LOCATION: Cytoplasm. Mitochondrion. Note=Isoform 4 is found in the mitochondria and localized in the neck of the sperm.	FALSE	FALSE	FALSE	FALSE	FALSE	FALSE
HIST1H2BH	HIST1H2BH	Q93079	reviewed	cytoplasm [GO:0005737]; extracellular exosome [GO:0070062]; nuclear nucleosome [GO:0000788]; nucleoplasm [GO:0005654]; nucleosome [GO:0000786]; nucleus [GO:0005634]; DNA binding [GO:0003677]; nucleosome assembly [GO:0006334]	Acetylation; Chromosome; Complete proteome; DNA-binding; Direct protein sequencing; Glycoprotein; Isopeptide bond; Methylation; Nucleosome core; Nucleus; Phosphoprotein; Reference proteome; Ubl conjugation	Q93079	extracellular exosome [GO:0070062]; nucleoplasm [GO:0005654]; nucleosome [GO:0000786]; nucleus [GO:0005634]	SUBCELLULAR LOCATION: Nucleus. Chromosome.	FALSE	FALSE	FALSE	FALSE	FALSE	FALSE
TAS2R5	TAS2R5	Q9NYW4	reviewed	integral component of membrane [GO:0016021]; plasma membrane [GO:0005886]; bitter taste receptor activity [GO:0033038]; taste receptor activity [GO:0008527]; chemosensory behavior [GO:0007635]; detection of chemical stimulus involved in sensory perception of bitter taste [GO:0001580]; sensory perception of taste [GO:0050909]; signal transduction [GO:0007165]	Complete proteome; G-protein coupled receptor; Glycoprotein; Membrane; Polymorphism; Receptor; Reference proteome; Sensory transduction; Taste; Transducer; Transmembrane; Transmembrane helix	Q9NYW4	integral component of membrane [GO:0016021]; plasma membrane [GO:0005886]	SUBCELLULAR LOCATION: Membrane; Multi-pass membrane protein.	TRUE	FALSE	FALSE	FALSE	TRUE	FALSE
CDK6	CDK6	Q00534	reviewed	centrosome [GO:0005813]; cyclin-dependent protein kinase holoenzyme complex [GO:0000307]; cytoplasm [GO:0005737]; cytosol [GO:0005829]; nucleoplasm [GO:0005654]; nucleus [GO:0005634]; ruffle [GO:0001726]; ATP binding [GO:0005524]; cyclin binding [GO:0030332]; cyclin-dependent protein serine/threonine kinase activity [GO:0004693]; astrocyte development [GO:0014002]; cell cycle arrest [GO:0007050];…	3D-structure; ATP-binding; Acetylation; Cell cycle; Cell division; Cell projection; Complete proteome; Cytoplasm; Cytoskeleton; Differentiation; Disease mutation; Kinase; Nucleotide-binding; Nucleus; Phosphoprotein; Polymorphism; Primary microcephaly; Reference proteome; Serine/threonine-protein kinase; Transferase	Q00534	centrosome [GO:0005813]; cyclin-dependent protein kinase holoenzyme complex [GO:0000307]; cytoplasm [GO:0005737]; cytosol [GO:0005829]; nucleoplasm [GO:0005654]; nucleus [GO:0005634]; ruffle [GO:0001726]	SUBCELLULAR LOCATION: Cytoplasm. Nucleus. Cell projection, ruffle. Cytoplasm, cytoskeleton, microtubule organizing center, centrosome {ECO:0000269|PubMed:23918663}. Note=Localized to the ruffling edge of spreading fibroblasts. Kinase activity only in nucleus. Localized to the cytosol of neurons and showed prominent staining around either side of the nucleus (By similarity). Present in the cytosol…	FALSE	FALSE	FALSE	FALSE	FALSE	FALSE
POLD1	POLD1	P28340	reviewed	aggresome [GO:0016235]; cytoplasm [GO:0005737]; delta DNA polymerase complex [GO:0043625]; membrane [GO:0016020]; nucleoplasm [GO:0005654]; nucleotide-excision repair complex [GO:0000109]; nucleus [GO:0005634]; 3'-5'-exodeoxyribonuclease activity [GO:0008296]; 4 iron, 4 sulfur cluster binding [GO:0051539]; chromatin binding [GO:0003682]; damaged DNA binding [GO:0003684]; DNA binding [GO:0003677];…	4Fe-4S; Complete proteome; DNA replication; DNA-binding; DNA-directed DNA polymerase; Disease mutation; Exonuclease; Hydrolase; Iron; Iron-sulfur; Metal-binding; Nuclease; Nucleotidyltransferase; Nucleus; Polymorphism; Reference proteome; Transferase; Zinc; Zinc-finger	P28340	aggresome [GO:0016235]; cytoplasm [GO:0005737]; delta DNA polymerase complex [GO:0043625]; membrane [GO:0016020]; nucleoplasm [GO:0005654]; nucleotide-excision repair complex [GO:0000109]; nucleus [GO:0005634]	SUBCELLULAR LOCATION: Nucleus.	FALSE	FALSE	FALSE	FALSE	FALSE	FALSE
LRP2	LRP2	P98164	reviewed	apical plasma membrane [GO:0016324]; brush border membrane [GO:0031526]; coated pit [GO:0005905]; endocytic vesicle [GO:0030139]; endoplasmic reticulum [GO:0005783]; endosome [GO:0005768]; extracellular exosome [GO:0070062]; Golgi apparatus [GO:0005794]; integral component of membrane [GO:0016021]; lysosomal membrane [GO:0005765]; lysosome [GO:0005764]; plasma membrane [GO:0005886]; receptor comp…	3D-structure; Calcium; Coated pit; Complete proteome; Disease mutation; Disulfide bond; EGF-like domain; Endocytosis; Glycoprotein; Membrane; Metal-binding; Phosphoprotein; Polymorphism; Receptor; Reference proteome; Repeat; SH3-binding; Signal; Transmembrane; Transmembrane helix	P98164	apical plasma membrane [GO:0016324]; brush border membrane [GO:0031526]; coated pit [GO:0005905]; endocytic vesicle [GO:0030139]; endoplasmic reticulum [GO:0005783]; endosome [GO:0005768]; extracellular exosome [GO:0070062]; Golgi apparatus [GO:0005794]; integral component of membrane [GO:0016021]; lysosomal membrane [GO:0005765]; lysosome [GO:0005764]; plasma membrane [GO:0005886]; receptor comp…	SUBCELLULAR LOCATION: Membrane; Single-pass type I membrane protein. Membrane, coated pit.	TRUE	FALSE	FALSE	FALSE	TRUE	TRUE
KRT18	KRT18	P05783	reviewed	cell periphery [GO:0071944]; centriolar satellite [GO:0034451]; cytoplasm [GO:0005737]; extracellular exosome [GO:0070062]; intermediate filament [GO:0005882]; keratin filament [GO:0045095]; microtubule organizing center [GO:0005815]; nucleolus [GO:0005730]; perinuclear region of cytoplasm [GO:0048471]; poly(A) RNA binding [GO:0044822]; scaffold protein binding [GO:0097110]; structural molecule a…	Acetylation; Cell cycle; Coiled coil; Complete proteome; Cytoplasm; Direct protein sequencing; Disease mutation; Glycoprotein; Host-virus interaction; Intermediate filament; Keratin; Nucleus; Phosphoprotein; Polymorphism; Reference proteome	P05783	cell periphery [GO:0071944]; centriolar satellite [GO:0034451]; cytoplasm [GO:0005737]; extracellular exosome [GO:0070062]; intermediate filament [GO:0005882]; keratin filament [GO:0045095]; microtubule organizing center [GO:0005815]; nucleolus [GO:0005730]; perinuclear region of cytoplasm [GO:0048471]	SUBCELLULAR LOCATION: Cytoplasm, perinuclear region. Nucleus, nucleolus.	FALSE	FALSE	FALSE	FALSE	FALSE	FALSE
PAK3	PAK3	O75914	reviewed	cytoplasm [GO:0005737]; cytosol [GO:0005829]; endosome [GO:0005768]; plasma membrane [GO:0005886]; ATP binding [GO:0005524]; MAP kinase kinase activity [GO:0004708]; metal ion binding [GO:0046872]; protein serine/threonine kinase activity [GO:0004674]; receptor signaling protein serine/threonine kinase activity [GO:0004702]; activation of MAPK activity [GO:0000187]; axonogenesis [GO:0007409]; cel…	ATP-binding; Allosteric enzyme; Alternative splicing; Complete proteome; Cytoplasm; Developmental protein; Disease mutation; Kinase; Magnesium; Mental retardation; Metal-binding; Nucleotide-binding; Phosphoprotein; Polymorphism; Reference proteome; SH3-binding; Serine/threonine-protein kinase; Transferase; Ubl conjugation	O75914	cytoplasm [GO:0005737]; cytosol [GO:0005829]; endosome [GO:0005768]; plasma membrane [GO:0005886]	SUBCELLULAR LOCATION: Cytoplasm {ECO:0000250}.	FALSE	FALSE	FALSE	FALSE	FALSE	FALSE
TROAP	TROAP	Q12815	reviewed	cytoplasm [GO:0005737]; cell adhesion [GO:0007155]	Alternative splicing; Cell adhesion; Complete proteome; Cytoplasm; Phosphoprotein; Reference proteome; Repeat	Q12815	cytoplasm [GO:0005737]	SUBCELLULAR LOCATION: Cytoplasm.	FALSE	FALSE	FALSE	FALSE	FALSE	FALSE
EFNB3	EFNB3	Q15768	reviewed	integral component of plasma membrane [GO:0005887]; plasma membrane [GO:0005886]; ephrin receptor binding [GO:0046875]; transmembrane-ephrin receptor activity [GO:0005005]; virus receptor activity [GO:0001618]; adult walking behavior [GO:0007628]; axon choice point recognition [GO:0016198]; axon guidance [GO:0007411]; cell-cell signaling [GO:0007267]; ephrin receptor signaling pathway [GO:0048013…	3D-structure; Complete proteome; Developmental protein; Differentiation; Direct protein sequencing; Disulfide bond; Glycoprotein; Host cell receptor for virus entry; Host-virus interaction; Membrane; Neurogenesis; Phosphoprotein; Polymorphism; Receptor; Reference proteome; Signal; Transmembrane; Transmembrane helix	Q15768	integral component of plasma membrane [GO:0005887]; plasma membrane [GO:0005886]	SUBCELLULAR LOCATION: Membrane; Single-pass type I membrane protein.	TRUE	FALSE	FALSE	FALSE	TRUE	FALSE
TTLL2	TTLL2	Q9BWV7	reviewed	ATP binding [GO:0005524]; ligase activity [GO:0016874]; cellular protein modification process [GO:0006464]	ATP-binding; Complete proteome; Ligase; Nucleotide-binding; Polymorphism; Reference proteome	Q9BWV7			FALSE	FALSE	FALSE	FALSE	FALSE	FALSE
ZNF837	ZNF837	Q96EG3	reviewed	nucleus [GO:0005634]; metal ion binding [GO:0046872]; RNA polymerase II regulatory region sequence-specific DNA binding [GO:0000977]; transcription factor activity, sequence-specific DNA binding [GO:0003700]; regulation of transcription, DNA-templated [GO:0006355]; transcription, DNA-templated [GO:0006351]	Complete proteome; DNA-binding; Metal-binding; Nucleus; Polymorphism; Reference proteome; Repeat; Transcription; Transcription regulation; Zinc; Zinc-finger	Q96EG3	nucleus [GO:0005634]	SUBCELLULAR LOCATION: Nucleus {ECO:0000305}.	FALSE	FALSE	FALSE	FALSE	FALSE	FALSE
IGF2	IGF2	P01344	reviewed	extracellular exosome [GO:0070062]; extracellular region [GO:0005576]; extracellular space [GO:0005615]; plasma membrane [GO:0005886]; platelet alpha granule lumen [GO:0031093]; growth factor activity [GO:0008083]; insulin receptor binding [GO:0005158]; insulin-like growth factor receptor binding [GO:0005159]; protein serine/threonine kinase activator activity [GO:0043539]; receptor activator act…	3D-structure; Alternative splicing; Carbohydrate metabolism; Cleavage on pair of basic residues; Complete proteome; Direct protein sequencing; Disulfide bond; Dwarfism; Glucose metabolism; Glycoprotein; Growth factor; Hormone; Mitogen; Osteogenesis; Polymorphism; Reference proteome; Secreted; Signal	P01344	extracellular exosome [GO:0070062]; extracellular region [GO:0005576]; extracellular space [GO:0005615]; plasma membrane [GO:0005886]; platelet alpha granule lumen [GO:0031093]	SUBCELLULAR LOCATION: Secreted.	FALSE	FALSE	FALSE	FALSE	FALSE	FALSE
PABPC1L	PABPC1L	Q4VXU2	reviewed	extracellular exosome [GO:0070062]; nucleotide binding [GO:0000166]; RNA binding [GO:0003723]; mRNA polyadenylation [GO:0006378]; oocyte maturation [GO:0001556]	Alternative splicing; Complete proteome; Polymorphism; RNA-binding; Reference proteome; Repeat	Q4VXU2	extracellular exosome [GO:0070062]		FALSE	FALSE	FALSE	FALSE	FALSE	FALSE
UBE2C	UBE2C	O00762	reviewed	anaphase-promoting complex [GO:0005680]; cytoplasm [GO:0005737]; cytosol [GO:0005829]; nucleoplasm [GO:0005654]; ATP binding [GO:0005524]; ubiquitin conjugating enzyme activity [GO:0061631]; ubiquitin protein ligase activity [GO:0061630]; ubiquitin protein ligase binding [GO:0031625]; ubiquitin-protein transferase activity [GO:0004842]; activation of anaphase-promoting complex activity [GO:005148…	3D-structure; ATP-binding; Acetylation; Alternative splicing; Cell cycle; Cell division; Complete proteome; Mitosis; Nucleotide-binding; Phosphoprotein; Polymorphism; Reference proteome; Transferase; Ubl conjugation; Ubl conjugation pathway	O00762	anaphase-promoting complex [GO:0005680]; cytoplasm [GO:0005737]; cytosol [GO:0005829]; nucleoplasm [GO:0005654]; nucleus [GO:0005634]		FALSE	FALSE	FALSE	FALSE	FALSE	FALSE
ACVR2B	ACVR2B	Q13705	reviewed	cytoplasm [GO:0005737]; integral component of plasma membrane [GO:0005887]; plasma membrane [GO:0005886]; protein complex [GO:0043234]; receptor complex [GO:0043235]; ATP binding [GO:0005524]; growth factor binding [GO:0019838]; metal ion binding [GO:0046872]; protein serine/threonine kinase activity [GO:0004674]; protein serine/threonine/tyrosine kinase activity [GO:0004712]; receptor signaling …	3D-structure; ATP-binding; Alternative splicing; Cell membrane; Complete proteome; Disease mutation; Disulfide bond; Glycoprotein; Heterotaxy; Kinase; Magnesium; Manganese; Membrane; Metal-binding; Nucleotide-binding; Phosphoprotein; Polymorphism; Receptor; Reference proteome; Serine/threonine-protein kinase; Signal; Transferase; Transmembrane; Transmembrane helix	Q13705	cytoplasm [GO:0005737]; integral component of plasma membrane [GO:0005887]; plasma membrane [GO:0005886]; protein complex [GO:0043234]; receptor complex [GO:0043235]	SUBCELLULAR LOCATION: Cell membrane {ECO:0000250}; Single-pass type I membrane protein {ECO:0000250}.	TRUE	TRUE	FALSE	FALSE	TRUE	FALSE
ARID3B	ARID3B	Q8IVW6	reviewed	nucleoplasm [GO:0005654]; nucleus [GO:0005634]; DNA binding [GO:0003677]; RNA polymerase II core promoter proximal region sequence-specific DNA binding [GO:0000978]; RNA polymerase II distal enhancer sequence-specific DNA binding [GO:0000980]; transcriptional activator activity, RNA polymerase II core promoter proximal region sequence-specific binding [GO:0001077]; transcriptional activator activ…	Acetylation; Alternative splicing; Complete proteome; DNA-binding; Nucleus; Phosphoprotein; Reference proteome; Transcription; Transcription regulation; Tumor suppressor	Q8IVW6	nucleoplasm [GO:0005654]; nucleus [GO:0005634]	SUBCELLULAR LOCATION: Nucleus {ECO:0000255|PROSITE-ProRule:PRU00355, ECO:0000269|PubMed:10446990, ECO:0000269|PubMed:17400556}.	FALSE	FALSE	FALSE	FALSE	FALSE	FALSE
POLE	POLE	Q07864	reviewed	epsilon DNA polymerase complex [GO:0008622]; nucleoplasm [GO:0005654]; nucleus [GO:0005634]; plasma membrane [GO:0005886]; 3'-5' exonuclease activity [GO:0008408]; 4 iron, 4 sulfur cluster binding [GO:0051539]; chromatin binding [GO:0003682]; DNA binding [GO:0003677]; DNA-directed DNA polymerase activity [GO:0003887]; nucleotide binding [GO:0000166]; zinc ion binding [GO:0008270]; base-excision r…	4Fe-4S; Complete proteome; DNA damage; DNA repair; DNA replication; DNA-binding; DNA-directed DNA polymerase; Direct protein sequencing; Disease mutation; Iron; Iron-sulfur; Metal-binding; Nucleotidyltransferase; Nucleus; Phosphoprotein; Polymorphism; Reference proteome; Transferase; Zinc; Zinc-finger	Q07864	cytoplasm [GO:0005737]; epsilon DNA polymerase complex [GO:0008622]; nucleoplasm [GO:0005654]; nucleus [GO:0005634]; plasma membrane [GO:0005886]	SUBCELLULAR LOCATION: Nucleus.	FALSE	FALSE	FALSE	FALSE	FALSE	FALSE
BRSK2	BRSK2	Q8IWQ3	reviewed	centrosome [GO:0005813]; cytoplasm [GO:0005737]; endoplasmic reticulum [GO:0005783]; nucleus [GO:0005634]; perinuclear region of cytoplasm [GO:0048471]; ATP binding [GO:0005524]; ATPase binding [GO:0051117]; ATPase regulator activity [GO:0060590]; magnesium ion binding [GO:0000287]; protein serine/threonine kinase activity [GO:0004674]; tau-protein kinase activity [GO:0050321]; actin cytoskeleton…	ATP-binding; Alternative splicing; Apoptosis; Cell cycle; Cell division; Complete proteome; Cytoplasm; Cytoskeleton; Endoplasmic reticulum; Exocytosis; Kinase; Magnesium; Metal-binding; Mitosis; Neurogenesis; Nucleotide-binding; Phosphoprotein; Reference proteome; Serine/threonine-protein kinase; Transferase; Ubl conjugation	Q8IWQ3	centrosome [GO:0005813]; cytoplasm [GO:0005737]; endoplasmic reticulum [GO:0005783]; perinuclear region of cytoplasm [GO:0048471]	SUBCELLULAR LOCATION: Cytoplasm, cytoskeleton, microtubule organizing center, centrosome. Cytoplasm, perinuclear region. Endoplasmic reticulum. Note=Detected at centrosomes during mitosis. Localizes to the endoplasmic reticulum in response to stress caused by tunicamycin.	FALSE	FALSE	FALSE	FALSE	FALSE	FALSE
DKK2	DKK2	Q9UBU2	reviewed	extracellular space [GO:0005615]; multicellular organism development [GO:0007275]; negative regulation of canonical Wnt signaling pathway [GO:0090090]; positive regulation of canonical Wnt signaling pathway [GO:0090263]; Wnt signaling pathway [GO:0016055]	Complete proteome; Developmental protein; Disulfide bond; Glycoprotein; Polymorphism; Reference proteome; Secreted; Signal; Wnt signaling pathway	Q9UBU2	extracellular space [GO:0005615]	SUBCELLULAR LOCATION: Secreted.	TRUE	FALSE	FALSE	FALSE	FALSE	FALSE
LRFN1	LRFN1	Q9P244	reviewed	cell junction [GO:0030054]; cell surface [GO:0009986]; integral component of membrane [GO:0016021]; plasma membrane [GO:0005886]; postsynaptic density [GO:0014069]; postsynaptic membrane [GO:0045211]; axonogenesis [GO:0007409]; synaptic transmission [GO:0007268]	Cell junction; Cell membrane; Complete proteome; Disulfide bond; Glycoprotein; Immunoglobulin domain; Leucine-rich repeat; Membrane; Phosphoprotein; Postsynaptic cell membrane; Reference proteome; Repeat; Signal; Synapse; Transmembrane; Transmembrane helix	Q9P244	cell junction [GO:0030054]; integral component of membrane [GO:0016021]; postsynaptic density [GO:0014069]; postsynaptic membrane [GO:0045211]	SUBCELLULAR LOCATION: Membrane {ECO:0000250}; Single-pass type I membrane protein {ECO:0000250}. Cell junction, synapse {ECO:0000250}. Cell junction, synapse, postsynaptic cell membrane, postsynaptic density {ECO:0000250}. Note=Detected in excitatory, but not inhibitory, synaptic plasma membrane. {ECO:0000250}.	TRUE	TRUE	FALSE	TRUE	TRUE	FALSE
E2F7	E2F7	Q96AV8	reviewed	nucleoplasm [GO:0005654]; transcription factor complex [GO:0005667]; core promoter binding [GO:0001047]; identical protein binding [GO:0042802]; RNA polymerase II regulatory region sequence-specific DNA binding [GO:0000977]; transcription corepressor activity [GO:0003714]; transcription factor activity, sequence-specific DNA binding [GO:0003700]; transcriptional repressor activity, RNA polymerase…	Activator; Alternative splicing; Cell cycle; Complete proteome; DNA damage; DNA-binding; Nucleus; Phosphoprotein; Polymorphism; Reference proteome; Repressor; Transcription; Transcription regulation	Q96AV8	nucleus [GO:0005634]; transcription factor complex [GO:0005667]	SUBCELLULAR LOCATION: Nucleus {ECO:0000269|PubMed:15133492}.	FALSE	FALSE	FALSE	FALSE	FALSE	FALSE
TCEB2	TCEB2	Q15370	reviewed	Cul2-RING ubiquitin ligase complex [GO:0031462]; Cul5-RING ubiquitin ligase complex [GO:0031466]; cytosol [GO:0005829]; elongin complex [GO:0070449]; extracellular exosome [GO:0070062]; nucleoplasm [GO:0005654]; VCB complex [GO:0030891]; ubiquitin protein ligase binding [GO:0031625]; protein complex assembly [GO:0006461]; protein ubiquitination [GO:0016567]; regulation of transcription from RNA p…	3D-structure; Acetylation; Alternative splicing; Complete proteome; Direct protein sequencing; Nucleus; Phosphoprotein; Reference proteome; Transcription; Transcription regulation; Ubl conjugation pathway	Q15370	Cul2-RING ubiquitin ligase complex [GO:0031462]; Cul5-RING ubiquitin ligase complex [GO:0031466]; cytosol [GO:0005829]; elongin complex [GO:0070449]; extracellular exosome [GO:0070062]; nucleoplasm [GO:0005654]; VCB complex [GO:0030891]	SUBCELLULAR LOCATION: Nucleus {ECO:0000305}.	FALSE	FALSE	FALSE	FALSE	FALSE	FALSE
PRC1	PRC1	O43663	reviewed	contractile ring [GO:0070938]; cytoplasm [GO:0005737]; cytosol [GO:0005829]; microtubule cytoskeleton [GO:0015630]; midbody [GO:0030496]; nucleoplasm [GO:0005654]; nucleus [GO:0005634]; plasma membrane [GO:0005886]; spindle [GO:0005819]; spindle microtubule [GO:0005876]; spindle pole [GO:0000922]; identical protein binding [GO:0042802]; kinesin binding [GO:0019894]; protein kinase binding [GO:001…	3D-structure; Alternative splicing; Cell cycle; Cell division; Coiled coil; Complete proteome; Cytoplasm; Cytoskeleton; Microtubule; Nucleus; Oncogene; Phosphoprotein; Polymorphism; Reference proteome	O43663	cytoplasm [GO:0005737]; cytosol [GO:0005829]; microtubule cytoskeleton [GO:0015630]; nucleoplasm [GO:0005654]; nucleus [GO:0005634]; plasma membrane [GO:0005886]; spindle [GO:0005819]; spindle microtubule [GO:0005876]; spindle pole [GO:0000922]	SUBCELLULAR LOCATION: Nucleus. Cytoplasm. Cytoplasm, cytoskeleton, spindle pole. Note=Predominantly localized to the nucleus of interphase cells. During mitosis becomes associated with the mitotic spindle poles and localizes with the cell midbody during cytokinesis.	FALSE	FALSE	FALSE	FALSE	FALSE	FALSE
PSRC1	PSRC1	Q6PGN9	reviewed	cytoplasm [GO:0005737]; cytosol [GO:0005829]; microtubule cytoskeleton [GO:0015630]; midbody [GO:0030496]; spindle [GO:0005819]; spindle pole [GO:0000922]; microtubule binding [GO:0008017]; cell division [GO:0051301]; microtubule bundle formation [GO:0001578]; mitotic metaphase plate congression [GO:0007080]; negative regulation of cell growth [GO:0030308]; positive regulation of cyclin-dependent…	Alternative splicing; Cell cycle; Cell division; Coiled coil; Complete proteome; Cytoplasm; Cytoskeleton; Mitosis; Phosphoprotein; Polymorphism; Reference proteome; Repeat	Q6PGN9	cytoplasm [GO:0005737]; cytosol [GO:0005829]; microtubule cytoskeleton [GO:0015630]; midbody [GO:0030496]; nucleoplasm [GO:0005654]; spindle [GO:0005819]; spindle pole [GO:0000922]	SUBCELLULAR LOCATION: Cytoplasm. Cytoplasm, cytoskeleton, spindle. Cytoplasm, cytoskeleton, spindle pole. Note=Detected at the mitotic spindle and spindle poles. Diffusely distributed throughout the cell during interphase.	FALSE	FALSE	FALSE	FALSE	FALSE	FALSE
C19orf26	C19orf26	Q8N350	reviewed	cell junction [GO:0030054]; growth cone [GO:0030426]; integral component of membrane [GO:0016021]; plasma membrane [GO:0005886]; secretory granule [GO:0030141]; synaptic vesicle membrane [GO:0030672]; ion channel binding [GO:0044325]; negative regulation of calcium ion transmembrane transport [GO:1903170]; negative regulation of calcium ion-dependent exocytosis [GO:0045955]; negative regulation o…	Alternative splicing; Cell junction; Cell membrane; Cell projection; Complete proteome; Cytoplasmic vesicle; Glycoprotein; Membrane; Phosphoprotein; Reference proteome; Synapse; Transmembrane; Transmembrane helix	Q8N350	integral component of membrane [GO:0016021]	SUBCELLULAR LOCATION: Membrane {ECO:0000305}; Single-pass membrane protein {ECO:0000305}.	FALSE	FALSE	FALSE	FALSE	TRUE	FALSE
UGT2B7	UGT2B7	P16662	reviewed	endoplasmic reticulum membrane [GO:0005789]; extracellular exosome [GO:0070062]; integral component of membrane [GO:0016021]; intracellular membrane-bounded organelle [GO:0043231]; membrane [GO:0016020]; glucuronosyltransferase activity [GO:0015020]; androgen metabolic process [GO:0008209]; cellular glucuronidation [GO:0052695]; flavonoid biosynthetic process [GO:0009813]; flavonoid glucuronidati…	3D-structure; Complete proteome; Endoplasmic reticulum; Glycoprotein; Glycosyltransferase; Lipid metabolism; Membrane; Microsome; Polymorphism; Reference proteome; Signal; Steroid metabolism; Transferase; Transmembrane; Transmembrane helix	P16662	endoplasmic reticulum membrane [GO:0005789]; extracellular exosome [GO:0070062]; integral component of membrane [GO:0016021]; intracellular membrane-bounded organelle [GO:0043231]; membrane [GO:0016020]	SUBCELLULAR LOCATION: Microsome membrane {ECO:0000305}; Single-pass membrane protein {ECO:0000305}. Endoplasmic reticulum membrane {ECO:0000305}; Single-pass membrane protein {ECO:0000305}.	TRUE	FALSE	FALSE	FALSE	TRUE	FALSE
BC042063	BC042063	NA	NA	NA	NA	NA	NA	NA	NA	NA	NA	NA	NA	NA
LYPD6B	LYPD6B	Q8NI32	reviewed	anchored component of membrane [GO:0031225]; plasma membrane [GO:0005886]	Alternative splicing; Cell membrane; Complete proteome; GPI-anchor; Glycoprotein; Lipoprotein; Membrane; Reference proteome; Signal	Q8NI32	anchored component of membrane [GO:0031225]; plasma membrane [GO:0005886]	SUBCELLULAR LOCATION: Cell membrane {ECO:0000305}; Lipid-anchor, GPI-anchor {ECO:0000305}.	FALSE	TRUE	FALSE	FALSE	FALSE	FALSE
HOXB5	HOXB5	P09067	reviewed	nucleus [GO:0005634]; RNA polymerase II distal enhancer sequence-specific DNA binding [GO:0000980]; transcriptional activator activity, RNA polymerase II distal enhancer sequence-specific binding [GO:0001205]; anatomical structure morphogenesis [GO:0009653]; anterior/posterior pattern specification [GO:0009952]; embryonic skeletal system morphogenesis [GO:0048704]; endothelial cell differentiatio…	Complete proteome; DNA-binding; Developmental protein; Homeobox; Nucleus; Reference proteome; Transcription; Transcription regulation	P09067	nucleus [GO:0005634]	SUBCELLULAR LOCATION: Nucleus.	FALSE	FALSE	FALSE	FALSE	FALSE	FALSE
PAFAH1B3	PAFAH1B3	Q15102	reviewed	cytoplasm [GO:0005737]; cytosol [GO:0005829]; extracellular exosome [GO:0070062]; membrane [GO:0016020]; 1-alkyl-2-acetylglycerophosphocholine esterase activity [GO:0003847]; identical protein binding [GO:0042802]; phospholipase A2 activity [GO:0004623]; platelet-activating factor acetyltransferase activity [GO:0047179]; brain development [GO:0007420]; lipid catabolic process [GO:0016042]; lipid …	Acetylation; Complete proteome; Cytoplasm; Direct protein sequencing; Hydrolase; Lipid degradation; Lipid metabolism; Polymorphism; Reference proteome	Q15102	cytoplasm [GO:0005737]; cytosol [GO:0005829]; extracellular exosome [GO:0070062]; membrane [GO:0016020]	SUBCELLULAR LOCATION: Cytoplasm.	FALSE	FALSE	FALSE	FALSE	FALSE	FALSE
GPR161	GPR161	Q8N6U8	reviewed	ciliary membrane [GO:0060170]; endocytic vesicle membrane [GO:0030666]; integral component of membrane [GO:0016021]; primary cilium [GO:0072372]; recycling endosome [GO:0055037]; G-protein coupled receptor activity [GO:0004930]; G-protein coupled receptor signaling pathway [GO:0007186]; multicellular organism development [GO:0007275]; negative regulation of smoothened signaling pathway involved i…	Alternative splicing; Cell membrane; Cell projection; Cilium; Complete proteome; Developmental protein; Disulfide bond; G-protein coupled receptor; Glycoprotein; Membrane; Receptor; Reference proteome; Transducer; Transmembrane; Transmembrane helix	Q8N6U8	ciliary membrane [GO:0060170]; endocytic vesicle membrane [GO:0030666]; integral component of plasma membrane [GO:0005887]; primary cilium [GO:0072372]; recycling endosome [GO:0055037]	SUBCELLULAR LOCATION: Cell projection, cilium membrane {ECO:0000250}; Multi-pass membrane protein {ECO:0000250}. Cell membrane {ECO:0000250}; Multi-pass membrane protein {ECO:0000250}. Note=Mainly localizes to primary cilium in a TULP3 and IFT-A complex-dependent manner. In presence of SHH, it is removed from primary cilia and is internalized into recycling endosomes and is apparently not degrade…	TRUE	TRUE	FALSE	FALSE	TRUE	TRUE
GTSE1	GTSE1	Q9NYZ3	reviewed	cytoplasmic microtubule [GO:0005881]; cytosol [GO:0005829]; membrane [GO:0016020]; nucleoplasm [GO:0005654]; DNA damage response, signal transduction by p53 class mediator resulting in cell cycle arrest [GO:0006977]; microtubule-based process [GO:0007017]; negative regulation of microtubule binding [GO:1904527]; positive regulation of cell migration [GO:0030335]; positive regulation of protein ex…	Complete proteome; Cytoplasm; Cytoskeleton; Microtubule; Phosphoprotein; Polymorphism; Reference proteome	Q9NYZ3	cytoplasmic microtubule [GO:0005881]; membrane [GO:0016020]	SUBCELLULAR LOCATION: Cytoplasm, cytoskeleton. Note=Associated with microtubules.	FALSE	FALSE	FALSE	FALSE	FALSE	FALSE
SDK2	SDK2	Q58EX2	reviewed	cell junction [GO:0030054]; integral component of membrane [GO:0016021]; plasma membrane [GO:0005886]; synapse [GO:0045202]; camera-type eye photoreceptor cell differentiation [GO:0060219]; homophilic cell adhesion via plasma membrane adhesion molecules [GO:0007156]; retina layer formation [GO:0010842]; synapse assembly [GO:0007416]	3D-structure; Alternative splicing; Cell adhesion; Cell junction; Cell membrane; Complete proteome; Disulfide bond; Glycoprotein; Immunoglobulin domain; Membrane; Reference proteome; Repeat; Signal; Synapse; Transmembrane; Transmembrane helix	Q58EX2	integral component of membrane [GO:0016021]	SUBCELLULAR LOCATION: Membrane {ECO:0000305}; Single-pass type I membrane protein {ECO:0000305}.	TRUE	FALSE	FALSE	FALSE	TRUE	TRUE
NT5DC2	NT5DC2	Q9H857	reviewed	5'-nucleotidase activity [GO:0008253]; metal ion binding [GO:0046872]; dephosphorylation [GO:0016311]	Alternative splicing; Complete proteome; Hydrolase; Magnesium; Metal-binding; Polymorphism; Reference proteome	Q9H857			FALSE	FALSE	FALSE	FALSE	FALSE	FALSE
AGPAT4	AGPAT4	Q9NRZ5	reviewed	endoplasmic reticulum membrane [GO:0005789]; integral component of membrane [GO:0016021]; 1-acylglycerol-3-phosphate O-acyltransferase activity [GO:0003841]; CDP-diacylglycerol biosynthetic process [GO:0016024]; phosphatidic acid biosynthetic process [GO:0006654]; phospholipid biosynthetic process [GO:0008654]; triglyceride biosynthetic process [GO:0019432]	Acyltransferase; Alternative splicing; Complete proteome; Lipid biosynthesis; Lipid metabolism; Membrane; Phospholipid biosynthesis; Phospholipid metabolism; Reference proteome; Transferase; Transmembrane; Transmembrane helix	Q9NRZ5	endoplasmic reticulum membrane [GO:0005789]; integral component of membrane [GO:0016021]	SUBCELLULAR LOCATION: Membrane {ECO:0000305}; Multi-pass membrane protein {ECO:0000305}.	FALSE	FALSE	FALSE	FALSE	TRUE	FALSE
SCN9A	SCN9A	Q15858	reviewed	cell projection [GO:0042995]; integral component of plasma membrane [GO:0005887]; voltage-gated sodium channel complex [GO:0001518]; sodium ion binding [GO:0031402]; voltage-gated sodium channel activity [GO:0005248]; behavioral response to pain [GO:0048266]; inflammatory response [GO:0006954]; membrane depolarization during action potential [GO:0086010]; neuronal action potential [GO:0019228]; p…	3D-structure; Alternative splicing; Cell membrane; Cell projection; Complete proteome; Disease mutation; Epilepsy; Glycoprotein; Ion channel; Ion transport; Membrane; Phosphoprotein; Polymorphism; Reference proteome; Repeat; Sodium; Sodium channel; Sodium transport; Transmembrane; Transmembrane helix; Transport; Ubl conjugation; Voltage-gated channel	Q15858	plasma membrane [GO:0005886]; voltage-gated sodium channel complex [GO:0001518]	SUBCELLULAR LOCATION: Membrane; Multi-pass membrane protein. Note=In neurite terminals. {ECO:0000250}.	TRUE	FALSE	FALSE	FALSE	TRUE	FALSE
COL11A1	COL11A1	P12107	reviewed	collagen type XI trimer [GO:0005592]; endoplasmic reticulum lumen [GO:0005788]; extracellular region [GO:0005576]; extracellular matrix binding [GO:0050840]; extracellular matrix structural constituent [GO:0005201]; metal ion binding [GO:0046872]; protein binding, bridging [GO:0030674]; cartilage condensation [GO:0001502]; chondrocyte development [GO:0002063]; collagen catabolic process [GO:00305…	Alternative splicing; Calcium; Cataract; Collagen; Complete proteome; Deafness; Direct protein sequencing; Disease mutation; Disulfide bond; Dwarfism; Ectodermal dysplasia; Extracellular matrix; Glycoprotein; Hydroxylation; Metal-binding; Polymorphism; Reference proteome; Repeat; Secreted; Signal; Stickler syndrome	P12107	collagen type XI trimer [GO:0005592]; endoplasmic reticulum lumen [GO:0005788]; extracellular region [GO:0005576]	SUBCELLULAR LOCATION: Secreted, extracellular space, extracellular matrix {ECO:0000255|PROSITE-ProRule:PRU00793}.	TRUE	FALSE	FALSE	FALSE	FALSE	FALSE
TCF3	TCF3	P15923	reviewed	cytoplasm [GO:0005737]; nuclear chromatin [GO:0000790]; nucleoplasm [GO:0005654]; nucleus [GO:0005634]; protein complex [GO:0043234]; RNA polymerase II transcription factor complex [GO:0090575]; transcription factor complex [GO:0005667]; bHLH transcription factor binding [GO:0043425]; DNA binding [GO:0003677]; E-box binding [GO:0070888]; enhancer binding [GO:0035326]; mitogen-activated protein ki…	3D-structure; Alternative splicing; Chromosomal rearrangement; Complete proteome; DNA-binding; Differentiation; Isopeptide bond; Neurogenesis; Nucleus; Phosphoprotein; Polymorphism; Proto-oncogene; Reference proteome; Transcription; Transcription regulation; Ubl conjugation	P15923	cytoplasm [GO:0005737]; nuclear chromatin [GO:0000790]; nuclear nucleosome [GO:0000788]; nucleoplasm [GO:0005654]; nucleus [GO:0005634]; protein complex [GO:0043234]; RNA polymerase II transcription factor complex [GO:0090575]; transcription factor complex [GO:0005667]	SUBCELLULAR LOCATION: Nucleus.	FALSE	FALSE	FALSE	FALSE	FALSE	FALSE
C9orf140	SAPCD2	Q86UD0	reviewed	cytoplasm [GO:0005737]; nucleolus [GO:0005730]; nucleus [GO:0005634]	Coiled coil; Complete proteome; Cytoplasm; Nucleus; Reference proteome	Q86UD0	cytoplasm [GO:0005737]; nucleolus [GO:0005730]; nucleus [GO:0005634]	SUBCELLULAR LOCATION: Cytoplasm {ECO:0000269|PubMed:17525738}. Nucleus {ECO:0000269|PubMed:17525738}.	FALSE	FALSE	FALSE	FALSE	FALSE	FALSE
MARVELD3	MARVELD3	Q96A59	reviewed	bicellular tight junction [GO:0005923]; cytoplasmic vesicle [GO:0031410]; integral component of membrane [GO:0016021]; mitogen-activated protein kinase kinase kinase binding [GO:0031435]; bicellular tight junction assembly [GO:0070830]; cell-cell junction organization [GO:0045216]; negative regulation of epithelial cell migration [GO:0010633]; negative regulation of epithelial cell proliferation …	Alternative splicing; Cell junction; Complete proteome; Membrane; Polymorphism; Reference proteome; Tight junction; Transmembrane; Transmembrane helix	Q96A59	bicellular tight junction [GO:0005923]; cytoplasmic vesicle [GO:0031410]; integral component of membrane [GO:0016021]	SUBCELLULAR LOCATION: Membrane {ECO:0000305}; Multi-pass membrane protein {ECO:0000305}. Cell junction, tight junction {ECO:0000269|PubMed:20028514}.	FALSE	FALSE	FALSE	FALSE	TRUE	FALSE
CADM4	CADM4	Q8NFZ8	reviewed	cell-cell adherens junction [GO:0005913]; extracellular exosome [GO:0070062]; integral component of plasma membrane [GO:0005887]; cell adhesion molecule binding [GO:0050839]; protein homodimerization activity [GO:0042803]; receptor activity [GO:0004872]; receptor binding [GO:0005102]; cell recognition [GO:0008037]; heterophilic cell-cell adhesion via plasma membrane cell adhesion molecules [GO:00…	Cell adhesion; Complete proteome; Disulfide bond; Glycoprotein; Immunoglobulin domain; Membrane; Phosphoprotein; Polymorphism; Reference proteome; Repeat; Signal; Transmembrane; Transmembrane helix; Tumor suppressor	Q8NFZ8	extracellular exosome [GO:0070062]; integral component of membrane [GO:0016021]	SUBCELLULAR LOCATION: Membrane {ECO:0000305}; Single-pass type I membrane protein {ECO:0000305}.	TRUE	FALSE	FALSE	FALSE	TRUE	TRUE
RASSF10	RASSF10	A6NK89	reviewed	cytosol [GO:0005829]; microtubule organizing center [GO:0005815]; spindle pole [GO:0000922]; signal transduction [GO:0007165]	Coiled coil; Complete proteome; Cytoplasm; Cytoskeleton; Polymorphism; Reference proteome	A6NK89	cytosol [GO:0005829]; microtubule organizing center [GO:0005815]; spindle pole [GO:0000922]	SUBCELLULAR LOCATION: Cytoplasm, cytosol {ECO:0000269|PubMed:20956940}. Cytoplasm, cytoskeleton, microtubule organizing center, centrosome {ECO:0000269|PubMed:20956940}. Cytoplasm, cytoskeleton, spindle pole {ECO:0000269|PubMed:20956940}. Note=During interphase, predominantly cytoplasmic, although some nuclear staining in several tumor cell contexts. During prophase, observed at developing centro…	FALSE	FALSE	FALSE	FALSE	FALSE	FALSE
ZNF703	ZNF703	Q9H7S9	reviewed	cytoplasm [GO:0005737]; nuclear matrix [GO:0016363]; nucleus [GO:0005634]; protein complex [GO:0043234]; metal ion binding [GO:0046872]; nucleic acid binding [GO:0003676]; adherens junction assembly [GO:0034333]; cellular response to estradiol stimulus [GO:0071392]; mammary gland epithelial cell differentiation [GO:0060644]; negative regulation of homotypic cell-cell adhesion [GO:0034111]; negati…	Acetylation; Complete proteome; Cytoplasm; Metal-binding; Nucleus; Reference proteome; Repressor; Transcription; Transcription regulation; Zinc; Zinc-finger	Q9H7S9	cytoplasm [GO:0005737]; nuclear matrix [GO:0016363]; nucleus [GO:0005634]; protein complex [GO:0043234]	SUBCELLULAR LOCATION: Nucleus {ECO:0000269|PubMed:21328542, ECO:0000269|PubMed:21337521}. Cytoplasm {ECO:0000250}.	FALSE	FALSE	FALSE	FALSE	FALSE	FALSE
FLJ20433	EXD3	Q8N9H8	reviewed	3'-5' exonuclease activity [GO:0008408]; metal ion binding [GO:0046872]; nucleic acid binding [GO:0003676]; nucleic acid phosphodiester bond hydrolysis [GO:0090305]	Alternative splicing; Complete proteome; Exonuclease; Hydrolase; Magnesium; Metal-binding; Nuclease; Polymorphism; Reference proteome	Q8N9H8	cytoplasm [GO:0005737]; nucleus [GO:0005634]		FALSE	FALSE	FALSE	FALSE	FALSE	FALSE
FLJ20433	EXD3	Q9NX53	reviewed	NA	Alternative splicing; Complete proteome; Reference proteome	Q9NX53			FALSE	FALSE	FALSE	FALSE	FALSE	FALSE
DLL3	DLL3	Q9NYJ7	reviewed	integral component of membrane [GO:0016021]; calcium ion binding [GO:0005509]; Notch binding [GO:0005112]; compartment pattern specification [GO:0007386]; negative regulation of neurogenesis [GO:0050768]; Notch signaling pathway [GO:0007219]; paraxial mesoderm development [GO:0048339]; skeletal system development [GO:0001501]; somitogenesis [GO:0001756]	Alternative splicing; Complete proteome; Developmental protein; Differentiation; Disease mutation; Disulfide bond; Dwarfism; EGF-like domain; Membrane; Notch signaling pathway; Polymorphism; Reference proteome; Repeat; Signal; Transmembrane; Transmembrane helix; Ubl conjugation	Q9NYJ7	integral component of membrane [GO:0016021]	SUBCELLULAR LOCATION: Membrane {ECO:0000305}; Single-pass type I membrane protein {ECO:0000305}.	FALSE	FALSE	FALSE	FALSE	TRUE	FALSE
DNASE1	DNASE1	P24855	reviewed	extracellular exosome [GO:0070062]; extracellular region [GO:0005576]; nuclear envelope [GO:0005635]; nucleus [GO:0005634]; deoxyribonuclease I activity [GO:0004530]; apoptotic process [GO:0006915]; DNA catabolic process [GO:0006308]	3D-structure; Actin-binding; Alternative splicing; Apoptosis; Calcium; Complete proteome; Direct protein sequencing; Disulfide bond; Endonuclease; Glycoprotein; Hydrolase; Nuclease; Nucleus; Pharmaceutical; Polymorphism; Reference proteome; Secreted; Signal; Systemic lupus erythematosus	P24855	extracellular exosome [GO:0070062]; extracellular region [GO:0005576]; nuclear envelope [GO:0005635]; nucleus [GO:0005634]	SUBCELLULAR LOCATION: Secreted. Nucleus envelope. Note=Secretory protein, stored in zymogen granules and found in the nuclear envelope.	TRUE	FALSE	FALSE	FALSE	FALSE	FALSE
C6orf134	ATAT1	Q5SQI0	reviewed	axon [GO:0030424]; coated pit [GO:0005905]; cytoplasm [GO:0005737]; cytosol [GO:0005829]; focal adhesion [GO:0005925]; Golgi apparatus [GO:0005794]; microtubule [GO:0005874]; microtubule bundle [GO:0097427]; mitotic spindle [GO:0072686]; coenzyme binding [GO:0050662]; lysine N-acetyltransferase activity, acting on acetyl phosphate as donor [GO:0004468]; tubulin N-acetyltransferase activity [GO:00…	3D-structure; Acetylation; Acyltransferase; Alternative splicing; Cell junction; Cell projection; Coated pit; Complete proteome; Cytoplasm; Cytoskeleton; Membrane; Phosphoprotein; Reference proteome; Transferase	Q5SQI0	axon [GO:0030424]; coated pit [GO:0005905]; cytosol [GO:0005829]; focal adhesion [GO:0005925]; microtubule bundle [GO:0097427]; mitotic spindle [GO:0072686]	SUBCELLULAR LOCATION: Cytoplasm {ECO:0000255|HAMAP-Rule:MF_03130, ECO:0000269|PubMed:24097348}. Membrane, clathrin-coated pit {ECO:0000255|HAMAP-Rule:MF_03130, ECO:0000269|PubMed:24097348}. Cell junction, focal adhesion {ECO:0000255|HAMAP-Rule:MF_03130, ECO:0000269|PubMed:24097348}. Cell projection, axon {ECO:0000255|HAMAP-Rule:MF_03130}. Cytoplasm, cytoskeleton {ECO:0000255|HAMAP-Rule:MF_03130}.…	FALSE	FALSE	FALSE	FALSE	FALSE	FALSE
FKBP10	FKBP10	Q96AY3	reviewed	endoplasmic reticulum lumen [GO:0005788]; endoplasmic reticulum membrane [GO:0005789]; calcium ion binding [GO:0005509]; FK506 binding [GO:0005528]; peptidyl-prolyl cis-trans isomerase activity [GO:0003755]; chaperone-mediated protein folding [GO:0061077]; protein peptidyl-prolyl isomerization [GO:0000413]	Alternative splicing; Calcium; Complete proteome; Disease mutation; Endoplasmic reticulum; Glycoprotein; Isomerase; Metal-binding; Osteogenesis imperfecta; Phosphoprotein; Polymorphism; Reference proteome; Repeat; Rotamase; Signal	Q96AY3	cytoplasm [GO:0005737]; endoplasmic reticulum lumen [GO:0005788]; endoplasmic reticulum membrane [GO:0005789]	SUBCELLULAR LOCATION: Endoplasmic reticulum lumen {ECO:0000255|PROSITE-ProRule:PRU10138}.	TRUE	FALSE	FALSE	FALSE	FALSE	FALSE
DBN1	DBN1	Q16643	reviewed	actin cytoskeleton [GO:0015629]; actomyosin [GO:0042641]; cell cortex [GO:0005938]; cytoplasm [GO:0005737]; dendrite [GO:0030425]; gap junction [GO:0005921]; growth cone [GO:0030426]; plasma membrane [GO:0005886]; actin binding [GO:0003779]; profilin binding [GO:0005522]; actin filament organization [GO:0007015]; cell communication by chemical coupling [GO:0010643]; cell communication by electric…	Acetylation; Actin-binding; Alternative splicing; Cell junction; Cell projection; Complete proteome; Cytoplasm; Developmental protein; Differentiation; Direct protein sequencing; Neurogenesis; Phosphoprotein; Polymorphism; Reference proteome	Q16643	actin cytoskeleton [GO:0015629]; actomyosin [GO:0042641]; cell cortex [GO:0005938]; cytoplasm [GO:0005737]; dendrite [GO:0030425]; gap junction [GO:0005921]; plasma membrane [GO:0005886]	SUBCELLULAR LOCATION: Cytoplasm {ECO:0000269|PubMed:20215400}. Cytoplasm, cell cortex {ECO:0000269|PubMed:20215400}. Cell junction {ECO:0000269|PubMed:20215400}. Note=In the absence of antigen, evenly distributed throughout subcortical regions of the T-cell membrane and cytoplasm. In the presence of antigen, distributes to the immunological synapse forming at the T-cell-APC contact area, where it…	FALSE	TRUE	FALSE	FALSE	FALSE	FALSE
B3GALT1	B3GALT1	Q9Y5Z6	reviewed	Golgi membrane [GO:0000139]; integral component of membrane [GO:0016021]; UDP-galactose:beta-N-acetylglucosamine beta-1,3-galactosyltransferase activity [GO:0008499]; oligosaccharide biosynthetic process [GO:0009312]; protein glycosylation [GO:0006486]	Complete proteome; Glycoprotein; Glycosyltransferase; Golgi apparatus; Manganese; Membrane; Reference proteome; Signal-anchor; Transferase; Transmembrane; Transmembrane helix	Q9Y5Z6	Golgi membrane [GO:0000139]; integral component of membrane [GO:0016021]	SUBCELLULAR LOCATION: Golgi apparatus membrane {ECO:0000305}; Single-pass type II membrane protein {ECO:0000305}.	TRUE	FALSE	FALSE	FALSE	TRUE	FALSE
TSPYL3	TSPY26P	Q9H489	reviewed	nucleus [GO:0005634]; nucleosome assembly [GO:0006334]	Complete proteome; Polymorphism; Reference proteome	Q9H489	nucleus [GO:0005634]		FALSE	FALSE	FALSE	FALSE	FALSE	FALSE
C21orf62	C21orf62	Q9NYP8	reviewed	NA	Complete proteome; Glycoprotein; Reference proteome; Signal	Q9NYP8			TRUE	FALSE	FALSE	FALSE	FALSE	FALSE
SBK1	SBK1	Q52WX2	reviewed	cytoplasm [GO:0005737]; ATP binding [GO:0005524]; protein serine/threonine kinase activity [GO:0004674]	ATP-binding; Complete proteome; Cytoplasm; Kinase; Nucleotide-binding; Polymorphism; Reference proteome; Serine/threonine-protein kinase; Transferase	Q52WX2	cytoplasm [GO:0005737]	SUBCELLULAR LOCATION: Cytoplasm {ECO:0000250}.	FALSE	FALSE	FALSE	FALSE	FALSE	FALSE
ZNF738	ZNF738	Q8NE65	reviewed	nucleus [GO:0005634]; DNA binding [GO:0003677]; ubiquitin-protein transferase activity [GO:0004842]; protein polyubiquitination [GO:0000209]; regulation of transcription, DNA-templated [GO:0006355]; transcription, DNA-templated [GO:0006351]	Complete proteome; DNA-binding; Nucleus; Reference proteome; Transcription; Transcription regulation	Q8NE65	nucleus [GO:0005634]	SUBCELLULAR LOCATION: Nucleus {ECO:0000305}.	FALSE	FALSE	FALSE	FALSE	FALSE	FALSE
GPC2	GPC2	Q8N158	reviewed	anchored component of membrane [GO:0031225]; endoplasmic reticulum [GO:0005783]; extracellular space [GO:0005615]; Golgi lumen [GO:0005796]; lysosomal lumen [GO:0043202]; plasma membrane [GO:0005886]; proteinaceous extracellular matrix [GO:0005578]; glycosaminoglycan biosynthetic process [GO:0006024]; glycosaminoglycan catabolic process [GO:0006027]; glycosaminoglycan metabolic process [GO:003020…	Cell membrane; Complete proteome; GPI-anchor; Glycoprotein; Heparan sulfate; Lipoprotein; Membrane; Polymorphism; Proteoglycan; Reference proteome; Secreted; Signal	Q8N158	anchored component of membrane [GO:0031225]; endoplasmic reticulum [GO:0005783]; extracellular space [GO:0005615]; Golgi lumen [GO:0005796]; lysosomal lumen [GO:0043202]; plasma membrane [GO:0005886]; proteinaceous extracellular matrix [GO:0005578]	SUBCELLULAR LOCATION: Cell membrane {ECO:0000250}; Lipid-anchor, GPI-anchor {ECO:0000250}; Extracellular side {ECO:0000250}.; SUBCELLULAR LOCATION: Secreted glypican-2: Secreted, extracellular space {ECO:0000250}.	FALSE	TRUE	FALSE	FALSE	FALSE	FALSE
KLC3	KLC3	Q6P597	reviewed	ciliary rootlet [GO:0035253]; cytoplasm [GO:0005737]; kinesin complex [GO:0005871]; microtubule [GO:0005874]; motile cilium [GO:0031514]; neuron projection [GO:0043005]; microtubule motor activity [GO:0003777]; axo-dendritic transport [GO:0008088]	Alternative splicing; Coiled coil; Complete proteome; Cytoplasm; Cytoskeleton; Microtubule; Motor protein; Phosphoprotein; Reference proteome; Repeat; TPR repeat	Q6P597	ciliary rootlet [GO:0035253]; cytoplasm [GO:0005737]; kinesin complex [GO:0005871]; microtubule [GO:0005874]; motile cilium [GO:0031514]; neuron projection [GO:0043005]	SUBCELLULAR LOCATION: Cytoplasm, cytoskeleton {ECO:0000305}. Note=Elongating spermatid tail midpiece, localized in outer dense fibers (ODFs) and associates with mitochondria. {ECO:0000250}.	FALSE	FALSE	FALSE	FALSE	FALSE	FALSE
MFAP2	MFAP2	P55001	reviewed	extracellular region [GO:0005576]; microfibril [GO:0001527]; embryonic eye morphogenesis [GO:0048048]; extracellular matrix organization [GO:0030198]; post-embryonic eye morphogenesis [GO:0048050]	Alternative splicing; Complete proteome; Disulfide bond; Extracellular matrix; Glycoprotein; Pyrrolidone carboxylic acid; Reference proteome; Secreted; Signal; Sulfation	P55001	extracellular region [GO:0005576]; microfibril [GO:0001527]	SUBCELLULAR LOCATION: Secreted, extracellular space, extracellular matrix.	FALSE	FALSE	FALSE	FALSE	FALSE	FALSE
CDC25C	CDC25C	P30307	reviewed	cytosol [GO:0005829]; nucleoplasm [GO:0005654]; nucleus [GO:0005634]; perinuclear region of cytoplasm [GO:0048471]; phosphoprotein phosphatase activity [GO:0004721]; protein kinase binding [GO:0019901]; protein tyrosine phosphatase activity [GO:0004725]; WW domain binding [GO:0050699]; cell division [GO:0051301]; cell proliferation [GO:0008283]; DNA damage response, signal transduction by p53 cla…	3D-structure; Acetylation; Alternative splicing; Cell cycle; Cell division; Complete proteome; Host-virus interaction; Hydrolase; Mitosis; Nucleus; Phosphoprotein; Polymorphism; Protein phosphatase; Reference proteome	P30307	cytosol [GO:0005829]; nucleoplasm [GO:0005654]; nucleus [GO:0005634]; perinuclear region of cytoplasm [GO:0048471]	SUBCELLULAR LOCATION: Nucleus {ECO:0000269|PubMed:14968113, ECO:0000269|PubMed:8119945}.	FALSE	FALSE	FALSE	FALSE	FALSE	FALSE
CCNF	CCNF	P41002	reviewed	centriole [GO:0005814]; nucleus [GO:0005634]; SCF ubiquitin ligase complex [GO:0019005]; cell division [GO:0051301]; mitotic nuclear division [GO:0007067]; negative regulation of centrosome duplication [GO:0010826]; placenta development [GO:0001890]; protein ubiquitination [GO:0016567]; re-entry into mitotic cell cycle [GO:0000320]; SCF-dependent proteasomal ubiquitin-dependent protein catabolic …	Cell cycle; Cell division; Complete proteome; Cyclin; Cytoplasm; Cytoskeleton; Mitosis; Nucleus; Phosphoprotein; Reference proteome; Ubl conjugation pathway	P41002	centriole [GO:0005814]; nucleus [GO:0005634]; SCF ubiquitin ligase complex [GO:0019005]	SUBCELLULAR LOCATION: Nucleus. Cytoplasm, cytoskeleton, microtubule organizing center, centrosome, centriole. Note=Localization in the centrosome is rare in S phase cells and increases in G2 cells, Localizes on both the mother and daughter centrioles. Localization to centrosomes is not dependent on CP110. Also localizes to the nucleus.	FALSE	FALSE	FALSE	FALSE	FALSE	FALSE
KIF27	KIF27	Q86VH2	reviewed	cilium [GO:0005929]; cytoplasm [GO:0005737]; extracellular exosome [GO:0070062]; kinesin complex [GO:0005871]; microtubule [GO:0005874]; ATP binding [GO:0005524]; ATPase activity [GO:0016887]; microtubule motor activity [GO:0003777]; cilium assembly [GO:0042384]; epithelial cilium movement [GO:0003351]; microtubule-based movement [GO:0007018]; ventricular system development [GO:0021591]	ATP-binding; Alternative splicing; Cell projection; Cilium; Cilium biogenesis/degradation; Coiled coil; Complete proteome; Cytoplasm; Cytoskeleton; Microtubule; Motor protein; Nucleotide-binding; Phosphoprotein; Polymorphism; Reference proteome	Q86VH2	cilium [GO:0005929]; cytoplasm [GO:0005737]; extracellular exosome [GO:0070062]; kinesin complex [GO:0005871]; microtubule [GO:0005874]	SUBCELLULAR LOCATION: Cytoplasm, cytoskeleton {ECO:0000305}. Cell projection, cilium {ECO:0000250}. Note=Localizes to centrioles and basal bodies. {ECO:0000250}.	FALSE	FALSE	FALSE	FALSE	FALSE	FALSE
TLE6	TLE6	Q9H808	reviewed	cell cortex [GO:0005938]; nucleus [GO:0005634]; protein complex [GO:0043234]; positive regulation of neuron differentiation [GO:0045666]; regulation of transcription, DNA-templated [GO:0006355]	Alternative splicing; Complete proteome; Cytoplasm; Reference proteome; Repeat; WD repeat	Q9H808	cell cortex [GO:0005938]; nucleus [GO:0005634]; protein complex [GO:0043234]	SUBCELLULAR LOCATION: Cytoplasm. Note=In the subcortical cytoplasm of early embryos from the 1-cell to the blastocyst stages. From the 2-cell stage, still detected in the subcortex, but excluded from cell-cell contact regions (By similarity). {ECO:0000250}.	FALSE	FALSE	FALSE	FALSE	FALSE	FALSE
SCUBE3	SCUBE3	Q8IX30	reviewed	cell surface [GO:0009986]; extracellular region [GO:0005576]; calcium ion binding [GO:0005509]; protein heterooligomerization [GO:0051291]; protein homooligomerization [GO:0051260]	Alternative splicing; Calcium; Complete proteome; Disulfide bond; EGF-like domain; Glycoprotein; Polymorphism; Reference proteome; Repeat; Secreted; Signal	Q8IX30	cell surface [GO:0009986]; extracellular region [GO:0005576]	SUBCELLULAR LOCATION: Secreted {ECO:0000269|PubMed:15234972}. Cell surface {ECO:0000269|PubMed:15234972}.	TRUE	FALSE	TRUE	FALSE	FALSE	TRUE
ZNF331	ZNF331	Q9NQX6	reviewed	nucleus [GO:0005634]; RNA polymerase II core promoter proximal region sequence-specific DNA binding [GO:0000978]; zinc ion binding [GO:0008270]; regulation of transcription, DNA-templated [GO:0006355]; transcription, DNA-templated [GO:0006351]	Complete proteome; DNA-binding; Isopeptide bond; Metal-binding; Nucleus; Reference proteome; Repeat; Transcription; Transcription regulation; Ubl conjugation; Zinc; Zinc-finger	Q9NQX6	nucleus [GO:0005634]	SUBCELLULAR LOCATION: Nucleus {ECO:0000305}.	FALSE	FALSE	FALSE	FALSE	FALSE	FALSE
DNAJC22	DNAJC22	Q8N4W6	reviewed	integral component of membrane [GO:0016021]	Chaperone; Complete proteome; Membrane; Reference proteome; Transmembrane; Transmembrane helix	Q8N4W6	integral component of membrane [GO:0016021]	SUBCELLULAR LOCATION: Membrane {ECO:0000305}; Multi-pass membrane protein {ECO:0000305}.	FALSE	FALSE	FALSE	FALSE	TRUE	FALSE
TIMELESS	TIMELESS	Q9UNS1	reviewed	microtubule cytoskeleton [GO:0015630]; nuclear chromatin [GO:0000790]; nucleolus [GO:0005730]; nucleoplasm [GO:0005654]; nucleus [GO:0005634]; branching morphogenesis of an epithelial tube [GO:0048754]; cell cycle phase transition [GO:0044770]; cell division [GO:0051301]; cellular response to DNA damage stimulus [GO:0006974]; circadian rhythm [GO:0007623]; detection of abiotic stimulus [GO:000958…	3D-structure; Alternative splicing; Biological rhythms; Cell cycle; Cell division; Complete proteome; DNA damage; Developmental protein; Mitosis; Nucleus; Phosphoprotein; Polymorphism; Reference proteome; Transcription; Transcription regulation	Q9UNS1	microtubule cytoskeleton [GO:0015630]; nuclear chromatin [GO:0000790]; nucleolus [GO:0005730]; nucleus [GO:0005634]	SUBCELLULAR LOCATION: Nucleus {ECO:0000269|PubMed:17141802}.	FALSE	FALSE	FALSE	FALSE	FALSE	FALSE
CHD7	CHD7	Q9P2D1	reviewed	nucleolus [GO:0005730]; nucleus [GO:0005634]; ATP binding [GO:0005524]; chromatin binding [GO:0003682]; helicase activity [GO:0004386]; RNA polymerase II core promoter proximal region sequence-specific DNA binding [GO:0000978]; adult heart development [GO:0007512]; adult walking behavior [GO:0007628]; artery morphogenesis [GO:0048844]; blood circulation [GO:0008015]; central nervous system develo…	3D-structure; ATP-binding; Alternative splicing; Chromatin regulator; Coiled coil; Complete proteome; DNA-binding; Disease mutation; Helicase; Hydrolase; Hypogonadotropic hypogonadism; Kallmann syndrome; Nucleotide-binding; Nucleus; Phosphoprotein; Polymorphism; Reference proteome; Repeat; Transcription; Transcription regulation; rRNA processing	Q9P2D1	nucleolus [GO:0005730]; nucleoplasm [GO:0005654]; nucleus [GO:0005634]	SUBCELLULAR LOCATION: Isoform 1: Nucleus.; SUBCELLULAR LOCATION: Isoform 3: Nucleus, nucleolus.	FALSE	FALSE	FALSE	FALSE	FALSE	FALSE
KIF20A	KIF20A	O95235	reviewed	Golgi apparatus [GO:0005794]; kinesin complex [GO:0005871]; microtubule [GO:0005874]; midbody [GO:0030496]; nucleoplasm [GO:0005654]; spindle [GO:0005819]; ATP binding [GO:0005524]; ATPase activity [GO:0016887]; microtubule motor activity [GO:0003777]; protein kinase binding [GO:0019901]; transporter activity [GO:0005215]; cell separation after cytokinesis [GO:0000920]; cytokinesis [GO:0000910]; …	ATP-binding; Acetylation; Alternative splicing; Coiled coil; Complete proteome; Cytoplasm; Cytoskeleton; Golgi apparatus; Microtubule; Motor protein; Nucleotide-binding; Phosphoprotein; Polymorphism; Protein transport; Reference proteome; Transport	O95235	Golgi apparatus [GO:0005794]; kinesin complex [GO:0005871]; microtubule [GO:0005874]; midbody [GO:0030496]; nucleoplasm [GO:0005654]; spindle [GO:0005819]	SUBCELLULAR LOCATION: Golgi apparatus {ECO:0000250}. Cytoplasm, cytoskeleton, spindle {ECO:0000269|PubMed:12939256}.	FALSE	FALSE	FALSE	FALSE	FALSE	FALSE
RTN4R	RTN4R	Q9BZR6	reviewed	anchored component of membrane [GO:0031225]; axonal growth cone [GO:0044295]; cell surface [GO:0009986]; cytoplasm [GO:0005737]; endoplasmic reticulum [GO:0005783]; extracellular exosome [GO:0070062]; integral component of plasma membrane [GO:0005887]; neuron projection [GO:0043005]; neuronal cell body [GO:0043025]; plasma membrane [GO:0005886]; neuregulin receptor activity [GO:0038131]; protein …	3D-structure; Cell membrane; Complete proteome; Direct protein sequencing; Disulfide bond; GPI-anchor; Glycoprotein; Leucine-rich repeat; Lipoprotein; Membrane; Receptor; Reference proteome; Repeat; Signal	Q9BZR6	anchored component of membrane [GO:0031225]; cell surface [GO:0009986]; endoplasmic reticulum [GO:0005783]; extracellular exosome [GO:0070062]; growth cone [GO:0030426]; plasma membrane [GO:0005886]	SUBCELLULAR LOCATION: Cell membrane; Lipid-anchor, GPI-anchor.	TRUE	TRUE	FALSE	FALSE	FALSE	TRUE
LRRN3	LRRN3	Q9H3W5	reviewed	integral component of membrane [GO:0016021]; positive regulation of synapse assembly [GO:0051965]	Complete proteome; Disulfide bond; Glycoprotein; Immunoglobulin domain; Leucine-rich repeat; Membrane; Polymorphism; Reference proteome; Repeat; Signal; Transmembrane; Transmembrane helix	Q9H3W5	integral component of membrane [GO:0016021]	SUBCELLULAR LOCATION: Membrane {ECO:0000305}; Single-pass type I membrane protein {ECO:0000305}.	TRUE	FALSE	FALSE	FALSE	TRUE	FALSE
LPAR2	LPAR2	Q9HBW0	reviewed	cell surface [GO:0009986]; integral component of plasma membrane [GO:0005887]; plasma membrane [GO:0005886]; G-protein coupled receptor activity [GO:0004930]; lipid binding [GO:0008289]; lysophosphatidic acid receptor activity [GO:0070915]; activation of phospholipase C activity [GO:0007202]; G-protein coupled receptor signaling pathway [GO:0007186]; positive regulation of cytosolic calcium ion c…	3D-structure; Cell membrane; Complete proteome; G-protein coupled receptor; Glycoprotein; Lipoprotein; Membrane; Palmitate; Receptor; Reference proteome; Transducer; Transmembrane; Transmembrane helix	Q9HBW0	cell surface [GO:0009986]; cytosol [GO:0005829]; integral component of plasma membrane [GO:0005887]; plasma membrane [GO:0005886]	SUBCELLULAR LOCATION: Cell surface {ECO:0000269|PubMed:19306925}. Cell membrane {ECO:0000269|PubMed:19306925}; Multi-pass membrane protein {ECO:0000269|PubMed:19306925}. Note=Prior to LPA treatment found predominantly at the cell surface but in the presence of LPA colocalizes with RALA in the endocytic vesicles.	TRUE	TRUE	TRUE	FALSE	TRUE	FALSE
CHLR1, DDX11	DDX11	Q96FC9	reviewed	extracellular exosome [GO:0070062]; midbody [GO:0030496]; nuclear chromatin [GO:0000790]; nucleolus [GO:0005730]; nucleoplasm [GO:0005654]; nucleus [GO:0005634]; spindle pole [GO:0000922]; 4 iron, 4 sulfur cluster binding [GO:0051539]; ATP binding [GO:0005524]; ATP-dependent DNA helicase activity [GO:0004003]; DNA-dependent ATPase activity [GO:0008094]; double-stranded DNA binding [GO:0003690]; h…	4Fe-4S; ATP-binding; Alternative splicing; Cell cycle; Complete proteome; DNA-binding; Disease mutation; Helicase; Host-virus interaction; Hydrolase; Iron; Iron-sulfur; Metal-binding; Nucleotide-binding; Nucleus; Polymorphism; RNA-binding; Reference proteome	Q96FC9	cytoplasm [GO:0005737]; extracellular exosome [GO:0070062]; midbody [GO:0030496]; nuclear chromatin [GO:0000790]; nucleolus [GO:0005730]; nucleoplasm [GO:0005654]; nucleus [GO:0005634]; spindle pole [GO:0000922]	SUBCELLULAR LOCATION: Nucleus {ECO:0000269|PubMed:17105772}. Nucleus, nucleolus {ECO:0000269|PubMed:17105772}. Note=During the early stages of mitosis, localizes to condensed chromatin and is released from the chromatin with progression to metaphase. Also localizes to the spindle poles throughout mitosis and at the midbody at later stages of mitosis (metaphase to telophase). Co-localizes with bov…	FALSE	FALSE	FALSE	FALSE	FALSE	FALSE
PHF21B	PHF21B	Q96EK2	reviewed	nucleus [GO:0005634]; chromatin binding [GO:0003682]; histone binding [GO:0042393]; RNA polymerase II regulatory region sequence-specific DNA binding [GO:0000977]; transcription cofactor activity [GO:0003712]; zinc ion binding [GO:0008270]; regulation of transcription, DNA-templated [GO:0006355]	Alternative splicing; Coiled coil; Complete proteome; Metal-binding; Polymorphism; Reference proteome; Zinc; Zinc-finger	Q96EK2			FALSE	FALSE	FALSE	FALSE	FALSE	FALSE
PLCXD1	PLCXD1	Q9NUJ7	reviewed	phosphoric diester hydrolase activity [GO:0008081]; lipid metabolic process [GO:0006629]	Complete proteome; Reference proteome	Q9NUJ7			FALSE	FALSE	FALSE	FALSE	FALSE	FALSE
ARL10	ARL10	Q8N8L6	reviewed	intracellular [GO:0005622]; GTP binding [GO:0005525]; small GTPase mediated signal transduction [GO:0007264]	Complete proteome; GTP-binding; Nucleotide-binding; Reference proteome	Q8N8L6	intracellular [GO:0005622]		FALSE	FALSE	FALSE	FALSE	FALSE	FALSE
DPEP1	DPEP1	P16444	reviewed	anchored component of membrane [GO:0031225]; apical part of cell [GO:0045177]; apical plasma membrane [GO:0016324]; extracellular exosome [GO:0070062]; extracellular space [GO:0005615]; microvillus membrane [GO:0031528]; plasma membrane [GO:0005886]; cysteine-type endopeptidase inhibitor activity involved in apoptotic process [GO:0043027]; dipeptidase activity [GO:0016805]; dipeptidyl-peptidase a…	3D-structure; Cell membrane; Cell projection; Complete proteome; Dipeptidase; Direct protein sequencing; Disulfide bond; GPI-anchor; Glycoprotein; Hydrolase; Lipoprotein; Membrane; Metal-binding; Metalloprotease; Polymorphism; Protease; Reference proteome; Signal; Zinc	P16444	anchored component of membrane [GO:0031225]; apical part of cell [GO:0045177]; apical plasma membrane [GO:0016324]; cell junction [GO:0030054]; extracellular exosome [GO:0070062]; extracellular space [GO:0005615]; microvillus membrane [GO:0031528]; nucleus [GO:0005634]; plasma membrane [GO:0005886]	SUBCELLULAR LOCATION: Apical cell membrane; Lipid-anchor, GPI-anchor. Cell projection, microvillus membrane; Lipid-anchor, GPI-anchor. Note=Brush border membrane.	TRUE	TRUE	FALSE	FALSE	FALSE	TRUE
CACNB3	CACNB3	P54284	reviewed	apical plasma membrane [GO:0016324]; cytosol [GO:0005829]; L-type voltage-gated calcium channel complex [GO:1990454]; membrane [GO:0016020]; plasma membrane [GO:0005886]; voltage-gated calcium channel complex [GO:0005891]; calcium channel activity [GO:0005262]; high voltage-gated calcium channel activity [GO:0008331]; voltage-gated calcium channel activity [GO:0005245]; calcium ion transmembrane …	Alternative splicing; Calcium; Calcium channel; Calcium transport; Complete proteome; Ion channel; Ion transport; Phosphoprotein; Polymorphism; Reference proteome; SH3 domain; Transport; Voltage-gated channel	P54284	apical plasma membrane [GO:0016324]; cytosol [GO:0005829]; membrane [GO:0016020]; voltage-gated calcium channel complex [GO:0005891]		FALSE	FALSE	FALSE	FALSE	FALSE	FALSE
LMNB1	LMNB1	P20700	reviewed	lamin filament [GO:0005638]; membrane [GO:0016020]; nuclear envelope [GO:0005635]; nuclear inner membrane [GO:0005637]; nuclear matrix [GO:0016363]; nuclear membrane [GO:0031965]; nucleoplasm [GO:0005654]; structural molecule activity [GO:0005198]	3D-structure; Acetylation; Chromosomal rearrangement; Coiled coil; Complete proteome; Direct protein sequencing; Disulfide bond; Intermediate filament; Isopeptide bond; Leukodystrophy; Lipoprotein; Membrane; Methylation; Nucleus; Phosphoprotein; Polymorphism; Prenylation; Reference proteome; Ubl conjugation	P20700	lamin filament [GO:0005638]; membrane [GO:0016020]; nuclear envelope [GO:0005635]; nuclear inner membrane [GO:0005637]; nuclear matrix [GO:0016363]; nuclear membrane [GO:0031965]; nucleoplasm [GO:0005654]	SUBCELLULAR LOCATION: Nucleus inner membrane; Lipid-anchor; Nucleoplasmic side.	FALSE	FALSE	FALSE	FALSE	FALSE	FALSE
ALS2	ALS2	Q96Q42	reviewed	axon [GO:0030424]; centrosome [GO:0005813]; cytosol [GO:0005829]; dendrite [GO:0030425]; dendritic spine [GO:0043197]; early endosome [GO:0005769]; growth cone [GO:0030426]; lamellipodium [GO:0030027]; membrane [GO:0016020]; neuronal cell body [GO:0043025]; postsynaptic density [GO:0014069]; protein complex [GO:0043234]; ruffle [GO:0001726]; vesicle [GO:0031982]; protein homodimerization activity…	Acetylation; Alternative splicing; Amyotrophic lateral sclerosis; Complete proteome; Guanine-nucleotide releasing factor; Neurodegeneration; Phosphoprotein; Polymorphism; Reference proteome; Repeat	Q96Q42	axon [GO:0030424]; centrosome [GO:0005813]; cytosol [GO:0005829]; dendrite [GO:0030425]; dendritic spine [GO:0043197]; early endosome [GO:0005769]; growth cone [GO:0030426]; lamellipodium [GO:0030027]; membrane [GO:0016020]; neuronal cell body [GO:0043025]; postsynaptic density [GO:0014069]; protein complex [GO:0043234]; ruffle [GO:0001726]; vesicle [GO:0031982]		FALSE	FALSE	FALSE	FALSE	FALSE	FALSE
CRB3	CRB3	Q9BUF7	reviewed	apical plasma membrane [GO:0016324]; bicellular tight junction [GO:0005923]; cell junction [GO:0030054]; extracellular exosome [GO:0070062]; integral component of membrane [GO:0016021]; plasma membrane [GO:0005886]; protein complex [GO:0043234]; protein domain specific binding [GO:0019904]; SH3 domain binding [GO:0017124]; bicellular tight junction assembly [GO:0070830]; protein localization to p…	3D-structure; Alternative splicing; Cell junction; Cell membrane; Complete proteome; Glycoprotein; Membrane; Reference proteome; Signal; Tight junction; Transmembrane; Transmembrane helix	Q9BUF7	apical plasma membrane [GO:0016324]; bicellular tight junction [GO:0005923]; cell junction [GO:0030054]; extracellular exosome [GO:0070062]; integral component of membrane [GO:0016021]; plasma membrane [GO:0005886]	SUBCELLULAR LOCATION: Apical cell membrane; Single-pass type I membrane protein. Cell junction, tight junction. Note=Localizes primarily to the apical membrane with a small fraction in the upper part of tight junctions of epithelial cells.	TRUE	TRUE	FALSE	FALSE	TRUE	FALSE
CTNND2	CTNND2	Q9UQB3	reviewed	adherens junction [GO:0005912]; cytoplasm [GO:0005737]; dendrite [GO:0030425]; nucleus [GO:0005634]; perikaryon [GO:0043204]; postsynaptic density [GO:0014069]; beta-catenin binding [GO:0008013]; cell adhesion [GO:0007155]; dendritic spine morphogenesis [GO:0060997]; regulation of canonical Wnt signaling pathway [GO:0060828]; regulation of transcription, DNA-templated [GO:0006355]; signal transdu…	Alternative splicing; Autism; Autism spectrum disorder; Cell adhesion; Cell junction; Cell projection; Coiled coil; Complete proteome; Developmental protein; Disease mutation; Glycoprotein; Nucleus; Phosphoprotein; Polymorphism; Reference proteome; Repeat; Transcription; Transcription regulation; Wnt signaling pathway	Q9UQB3	adherens junction [GO:0005912]; cytoplasm [GO:0005737]; dendrite [GO:0030425]; nucleus [GO:0005634]; perikaryon [GO:0043204]; postsynaptic density [GO:0014069]	SUBCELLULAR LOCATION: Nucleus {ECO:0000250|UniProtKB:O35927}. Cell junction, adherens junction {ECO:0000250|UniProtKB:O35927}. Cell projection, dendrite {ECO:0000250|UniProtKB:O35116}. Perikaryon {ECO:0000269|PubMed:22022388}.	FALSE	FALSE	FALSE	FALSE	FALSE	TRUE
C1orf116	C1orf116	Q9BW04	reviewed	cytoplasm [GO:0005737]; extracellular exosome [GO:0070062]	Alternative splicing; Complete proteome; Cytoplasm; Phosphoprotein; Polymorphism; Receptor; Reference proteome	Q9BW04	cytoplasm [GO:0005737]; extracellular exosome [GO:0070062]	SUBCELLULAR LOCATION: Cytoplasm {ECO:0000269|PubMed:15525603}.	FALSE	FALSE	FALSE	FALSE	FALSE	FALSE
CXXC4	CXXC4	Q9H2H0	reviewed	cytoplasm [GO:0005737]; cytoplasmic vesicle [GO:0031410]; DNA binding [GO:0003677]; PDZ domain binding [GO:0030165]; zinc ion binding [GO:0008270]; negative regulation of Wnt signaling pathway [GO:0030178]; Wnt signaling pathway [GO:0016055]; zygotic specification of dorsal/ventral axis [GO:0007352]	Complete proteome; Cytoplasm; Metal-binding; Reference proteome; Wnt signaling pathway; Zinc; Zinc-finger	Q9H2H0	cytoplasm [GO:0005737]; cytoplasmic vesicle [GO:0031410]	SUBCELLULAR LOCATION: Cytoplasm {ECO:0000250}.	FALSE	FALSE	FALSE	FALSE	FALSE	FALSE
EPHA7	EPHA7	Q15375	reviewed	dendrite [GO:0030425]; integral component of plasma membrane [GO:0005887]; neuromuscular junction [GO:0031594]; neuronal cell body [GO:0043025]; plasma membrane [GO:0005886]; postsynaptic membrane [GO:0045211]; ATP binding [GO:0005524]; axon guidance receptor activity [GO:0008046]; chemorepellent activity [GO:0045499]; GPI-linked ephrin receptor activity [GO:0005004]; protein tyrosine kinase acti…	3D-structure; ATP-binding; Alternative splicing; Apoptosis; Cell membrane; Complete proteome; Developmental protein; Glycoprotein; Kinase; Membrane; Neurogenesis; Nucleotide-binding; Phosphoprotein; Polymorphism; Receptor; Reference proteome; Repeat; Signal; Transferase; Transmembrane; Transmembrane helix; Tyrosine-protein kinase	Q15375	dendrite [GO:0030425]; integral component of plasma membrane [GO:0005887]; neuromuscular junction [GO:0031594]; neuronal cell body [GO:0043025]; plasma membrane [GO:0005886]; postsynaptic membrane [GO:0045211]	SUBCELLULAR LOCATION: Cell membrane {ECO:0000305}; Single-pass type I membrane protein {ECO:0000305}.	TRUE	TRUE	FALSE	FALSE	TRUE	FALSE
PROM1	PROM1	O43490	reviewed	apical plasma membrane [GO:0016324]; cell surface [GO:0009986]; endoplasmic reticulum [GO:0005783]; endoplasmic reticulum-Golgi intermediate compartment [GO:0005793]; extracellular exosome [GO:0070062]; extracellular space [GO:0005615]; integral component of plasma membrane [GO:0005887]; intracellular membrane-bounded organelle [GO:0043231]; microvillus membrane [GO:0031528]; photoreceptor outer …	Acetylation; Alternative splicing; Cell membrane; Cell projection; Cilium; Complete proteome; Cone-rod dystrophy; Direct protein sequencing; Disease mutation; Endoplasmic reticulum; Glycoprotein; Membrane; Phosphoprotein; Polymorphism; Reference proteome; Retinitis pigmentosa; Signal; Stargardt disease; Transmembrane; Transmembrane helix	O43490	apical plasma membrane [GO:0016324]; brush border [GO:0005903]; cell surface [GO:0009986]; endoplasmic reticulum [GO:0005783]; endoplasmic reticulum-Golgi intermediate compartment [GO:0005793]; extracellular exosome [GO:0070062]; extracellular space [GO:0005615]; integral component of plasma membrane [GO:0005887]; microvillus membrane [GO:0031528]; photoreceptor outer segment [GO:0001750]; photor…	SUBCELLULAR LOCATION: Apical cell membrane {ECO:0000250}; Multi-pass membrane protein {ECO:0000250}. Cell projection, microvillus membrane {ECO:0000250}; Multi-pass membrane protein {ECO:0000250}. Cell projection, cilium, photoreceptor outer segment {ECO:0000250}. Endoplasmic reticulum. Endoplasmic reticulum-Golgi intermediate compartment. Note=Found in extracellular membrane particles in various…	TRUE	TRUE	FALSE	FALSE	TRUE	FALSE
GRB7	GRB7	Q14451	reviewed	cell projection [GO:0042995]; cytoplasmic stress granule [GO:0010494]; cytosol [GO:0005829]; focal adhesion [GO:0005925]; plasma membrane [GO:0005886]; identical protein binding [GO:0042802]; phosphatidylinositol binding [GO:0035091]; protein kinase binding [GO:0019901]; RNA binding [GO:0003723]; SH3/SH2 adaptor activity [GO:0005070]; epidermal growth factor receptor signaling pathway [GO:0007173…	3D-structure; Alternative splicing; Cell junction; Cell membrane; Cell projection; Complete proteome; Cytoplasm; Lipid-binding; Membrane; Phosphoprotein; RNA-binding; Reference proteome; Repressor; SH2 domain	Q14451	cell projection [GO:0042995]; cytoplasmic stress granule [GO:0010494]; cytosol [GO:0005829]; focal adhesion [GO:0005925]; plasma membrane [GO:0005886]	SUBCELLULAR LOCATION: Cytoplasm. Cell junction, focal adhesion. Cell membrane; Peripheral membrane protein; Cytoplasmic side. Cytoplasmic granule {ECO:0000250}. Cell projection. Note=Predominantly cytoplasmic. Detected in stress granules, where mRNA is stored under stress conditions (By similarity). {ECO:0000250}.	FALSE	TRUE	FALSE	FALSE	TRUE	FALSE
C1orf210	C1orf210	Q8IVY1	reviewed	early endosome [GO:0005769]; integral component of membrane [GO:0016021]; plasma membrane [GO:0005886]; recycling endosome [GO:0055037]; positive regulation of defense response to virus by host [GO:0002230]; xenophagy [GO:0098792]	Cell membrane; Complete proteome; Endosome; Glycoprotein; Membrane; Polymorphism; Reference proteome; Signal-anchor; Transmembrane; Transmembrane helix	Q8IVY1	early endosome [GO:0005769]; integral component of membrane [GO:0016021]; plasma membrane [GO:0005886]; recycling endosome [GO:0055037]	SUBCELLULAR LOCATION: Membrane {ECO:0000305}; Single-pass type III membrane protein {ECO:0000305}. Early endosome {ECO:0000250|UniProtKB:Q9CQM1}. Recycling endosome {ECO:0000250|UniProtKB:Q9CQM1}. Cell membrane {ECO:0000250|UniProtKB:Q9CQM1}. Note=Also localizes to tubular endosome structures. {ECO:0000250|UniProtKB:Q9CQM1}.	TRUE	TRUE	FALSE	FALSE	TRUE	FALSE
BDNF	BDNF	P23560	reviewed	cytoplasm [GO:0005737]; cytoplasmic, membrane-bounded vesicle [GO:0016023]; extracellular region [GO:0005576]; perinuclear region of cytoplasm [GO:0048471]; growth factor activity [GO:0008083]; neurotrophin TRKB receptor binding [GO:0005169]; axon guidance [GO:0007411]; brain-derived neurotrophic factor receptor signaling pathway [GO:0031547]; cell-cell signaling [GO:0007267]; collateral sproutin…	3D-structure; Alternative promoter usage; Alternative splicing; Cleavage on pair of basic residues; Complete proteome; Direct protein sequencing; Disease mutation; Disulfide bond; Glycoprotein; Growth factor; Polymorphism; Reference proteome; Secreted; Signal	P23560	cytoplasm [GO:0005737]; cytoplasmic membrane-bounded vesicle [GO:0016023]; dendrite [GO:0030425]; extracellular space [GO:0005615]; mitochondrial crista [GO:0030061]; perikaryon [GO:0043204]; perinuclear region of cytoplasm [GO:0048471]; synaptic vesicle [GO:0008021]; terminal bouton [GO:0043195]	SUBCELLULAR LOCATION: Secreted.	TRUE	FALSE	FALSE	FALSE	FALSE	FALSE
VCAN	VCAN	P13611	reviewed	extracellular matrix [GO:0031012]; extracellular region [GO:0005576]; extracellular space [GO:0005615]; Golgi lumen [GO:0005796]; intracellular membrane-bounded organelle [GO:0043231]; lysosomal lumen [GO:0043202]; membrane [GO:0016020]; proteinaceous extracellular matrix [GO:0005578]; calcium ion binding [GO:0005509]; carbohydrate binding [GO:0030246]; extracellular matrix structural constituent…	Alternative splicing; Calcium; Cataract; Complete proteome; Direct protein sequencing; Disulfide bond; EGF-like domain; Extracellular matrix; Glycoprotein; Hyaluronic acid; Immunoglobulin domain; Lectin; Phosphoprotein; Polymorphism; Proteoglycan; Reference proteome; Repeat; Secreted; Signal; Sushi	P13611	extracellular matrix [GO:0031012]; extracellular region [GO:0005576]; extracellular space [GO:0005615]; Golgi lumen [GO:0005796]; intracellular membrane-bounded organelle [GO:0043231]; lysosomal lumen [GO:0043202]; membrane [GO:0016020]; proteinaceous extracellular matrix [GO:0005578]	SUBCELLULAR LOCATION: Secreted, extracellular space, extracellular matrix.	TRUE	FALSE	FALSE	FALSE	FALSE	TRUE
WWOX	WWOX	Q9NZC7	reviewed	cytoplasm [GO:0005737]; cytosol [GO:0005829]; Golgi apparatus [GO:0005794]; mitochondrion [GO:0005739]; nucleus [GO:0005634]; RNA polymerase II transcription factor complex [GO:0090575]; coenzyme binding [GO:0050662]; cofactor binding [GO:0048037]; enzyme binding [GO:0019899]; oxidoreductase activity [GO:0016491]; protein dimerization activity [GO:0046983]; RNA polymerase II transcription coactiv…	3D-structure; Alternative splicing; Apoptosis; Complete proteome; Cytoplasm; Disease mutation; Epilepsy; Golgi apparatus; Mitochondrion; NADP; Neurodegeneration; Nucleus; Oxidoreductase; Phosphoprotein; Polymorphism; Reference proteome; Repeat; Tumor suppressor; Ubl conjugation; Wnt signaling pathway	Q9NZC7	cytoplasm [GO:0005737]; cytosol [GO:0005829]; Golgi apparatus [GO:0005794]; mitochondrion [GO:0005739]; nucleus [GO:0005634]; RNA polymerase II transcription factor complex [GO:0090575]	SUBCELLULAR LOCATION: Cytoplasm. Nucleus. Mitochondrion. Golgi apparatus. Note=Partially localizes to the mitochondria. Translocates to the nucleus upon genotoxic stress or TNF stimulation (By similarity). Translocates to the nucleus in response to TGFB1. Isoform 5 and isoform 6 may localize in the nucleus. {ECO:0000250}.	FALSE	FALSE	FALSE	FALSE	FALSE	FALSE
CDH6	CDH6	P55285	reviewed	extracellular exosome [GO:0070062]; integral component of membrane [GO:0016021]; plasma membrane [GO:0005886]; calcium ion binding [GO:0005509]; adherens junction organization [GO:0034332]; cell adhesion [GO:0007155]; homophilic cell adhesion via plasma membrane adhesion molecules [GO:0007156]; Notch signaling pathway [GO:0007219]	Alternative splicing; Calcium; Cell adhesion; Cell membrane; Cleavage on pair of basic residues; Complete proteome; Glycoprotein; Membrane; Metal-binding; Phosphoprotein; Reference proteome; Repeat; Signal; Transmembrane; Transmembrane helix	P55285	extracellular exosome [GO:0070062]; integral component of membrane [GO:0016021]; plasma membrane [GO:0005886]	SUBCELLULAR LOCATION: Cell membrane; Single-pass type I membrane protein.	TRUE	TRUE	FALSE	FALSE	TRUE	TRUE
NIPSNAP1	NIPSNAP1	Q9BPW8	reviewed	mitochondrial inner membrane [GO:0005743]; mitochondrion [GO:0005739]; synaptic membrane [GO:0097060]; neurotransmitter binding [GO:0042165]; sensory perception of pain [GO:0019233]	Acetylation; Complete proteome; Phosphoprotein; Polymorphism; Reference proteome	Q9BPW8	mitochondrial inner membrane [GO:0005743]; mitochondrion [GO:0005739]; synaptic membrane [GO:0097060]		FALSE	FALSE	FALSE	FALSE	FALSE	FALSE
KCNJ16	KCNJ16	Q9NPI9	reviewed	basolateral plasma membrane [GO:0016323]; integral component of plasma membrane [GO:0005887]; plasma membrane [GO:0005886]; voltage-gated potassium channel complex [GO:0008076]; G-protein activated inward rectifier potassium channel activity [GO:0015467]; inward rectifier potassium channel activity [GO:0005242]; potassium ion import [GO:0010107]; potassium ion transport [GO:0006813]	Cell membrane; Complete proteome; Ion channel; Ion transport; Membrane; Phosphoprotein; Polymorphism; Potassium; Potassium transport; Reference proteome; Transmembrane; Transmembrane helix; Transport; Voltage-gated channel	Q9NPI9	integral component of plasma membrane [GO:0005887]; plasma membrane [GO:0005886]; voltage-gated potassium channel complex [GO:0008076]	SUBCELLULAR LOCATION: Membrane; Multi-pass membrane protein.	FALSE	FALSE	FALSE	FALSE	TRUE	FALSE
HOXC5	HOXC5	Q00444	reviewed	cell junction [GO:0030054]; nucleoplasm [GO:0005654]; sequence-specific DNA binding [GO:0043565]; transcription factor activity, sequence-specific DNA binding [GO:0003700]; multicellular organism development [GO:0007275]; regulation of transcription from RNA polymerase II promoter [GO:0006357]; transcription, DNA-templated [GO:0006351]	Complete proteome; DNA-binding; Developmental protein; Homeobox; Nucleus; Reference proteome; Transcription; Transcription regulation	Q00444	cell junction [GO:0030054]; nucleoplasm [GO:0005654]	SUBCELLULAR LOCATION: Nucleus.	FALSE	FALSE	FALSE	FALSE	FALSE	FALSE
FSCN1	FSCN1	Q16658	reviewed	actin cytoskeleton [GO:0015629]; cell projection membrane [GO:0031253]; cell-cell junction [GO:0005911]; cytoplasm [GO:0005737]; cytoskeleton [GO:0005856]; cytosol [GO:0005829]; extracellular exosome [GO:0070062]; filopodium [GO:0030175]; growth cone [GO:0030426]; invadopodium [GO:0071437]; lamellipodium [GO:0030027]; microspike [GO:0044393]; microvillus [GO:0005902]; myelin sheath [GO:0043209]; …	3D-structure; Acetylation; Actin-binding; Cell junction; Cell projection; Complete proteome; Cytoplasm; Cytoskeleton; Direct protein sequencing; Isopeptide bond; Phosphoprotein; Reference proteome; Ubl conjugation	Q16658	actin cytoskeleton [GO:0015629]; cell junction [GO:0030054]; cytoplasm [GO:0005737]; cytosol [GO:0005829]; extracellular exosome [GO:0070062]; filopodium [GO:0030175]; invadopodium [GO:0071437]; myelin sheath [GO:0043209]; stress fiber [GO:0001725]	SUBCELLULAR LOCATION: Cytoplasm, cytoskeleton. Cell projection, filopodium. Cell projection, invadopodium. Cytoplasm, cytosol. Note=In glioma cells, partially colocalizes with F-actin stress fibers in the cytosol.	FALSE	FALSE	FALSE	FALSE	FALSE	FALSE
CDH18	CDH18	Q13634	reviewed	integral component of membrane [GO:0016021]; plasma membrane [GO:0005886]; calcium ion binding [GO:0005509]; adherens junction organization [GO:0034332]; homophilic cell adhesion via plasma membrane adhesion molecules [GO:0007156]	Alternative splicing; Calcium; Cell adhesion; Cell membrane; Cleavage on pair of basic residues; Complete proteome; Glycoprotein; Membrane; Metal-binding; Phosphoprotein; Reference proteome; Repeat; Signal; Transmembrane; Transmembrane helix	Q13634	integral component of membrane [GO:0016021]; plasma membrane [GO:0005886]	SUBCELLULAR LOCATION: Cell membrane; Single-pass type I membrane protein.	TRUE	TRUE	FALSE	FALSE	TRUE	FALSE
APLP1	APLP1	P51693	reviewed	basement membrane [GO:0005604]; integral component of membrane [GO:0016021]; perinuclear region of cytoplasm [GO:0048471]; plasma membrane [GO:0005886]; alpha-2A adrenergic receptor binding [GO:0031694]; alpha-2B adrenergic receptor binding [GO:0031695]; alpha-2C adrenergic receptor binding [GO:0031696]; heparin binding [GO:0008201]; identical protein binding [GO:0042802]; transition metal ion bi…	3D-structure; Alternative splicing; Apoptosis; Cell adhesion; Cell membrane; Complete proteome; Copper; Cytoplasm; Endocytosis; Glycoprotein; Heparin-binding; Membrane; Metal-binding; Neurodegeneration; Reference proteome; Signal; Transmembrane; Transmembrane helix; Zinc	P51693	basement membrane [GO:0005604]; integral component of membrane [GO:0016021]; perinuclear region of cytoplasm [GO:0048471]; plasma membrane [GO:0005886]	SUBCELLULAR LOCATION: Cell membrane; Single-pass type I membrane protein.; SUBCELLULAR LOCATION: C30: Cytoplasm. Note=C-terminally processed in the Golgi complex.	TRUE	TRUE	FALSE	FALSE	TRUE	FALSE
ERBB2	ERBB2	P04626	reviewed	apical plasma membrane [GO:0016324]; basolateral plasma membrane [GO:0016323]; cytoplasm [GO:0005737]; cytoplasmic vesicle [GO:0031410]; endosome membrane [GO:0010008]; integral component of membrane [GO:0016021]; myelin sheath [GO:0043209]; nucleus [GO:0005634]; perinuclear region of cytoplasm [GO:0048471]; plasma membrane [GO:0005886]; receptor complex [GO:0043235]; ATP binding [GO:0005524]; Er…	3D-structure; ATP-binding; Activator; Alternative initiation; Alternative splicing; Cell membrane; Chromosomal rearrangement; Complete proteome; Cytoplasm; Disulfide bond; Glycoprotein; Kinase; Membrane; Nucleotide-binding; Nucleus; Phosphoprotein; Polymorphism; Receptor; Reference proteome; Signal; Transcription; Transcription regulation; Transferase; Transmembrane; Transmembrane helix; Tyrosine…	P04626	apical plasma membrane [GO:0016324]; basolateral plasma membrane [GO:0016323]; cytoplasm [GO:0005737]; cytoplasmic vesicle [GO:0031410]; endosome membrane [GO:0010008]; integral component of membrane [GO:0016021]; myelin sheath [GO:0043209]; nucleus [GO:0005634]; perinuclear region of cytoplasm [GO:0048471]; plasma membrane [GO:0005886]; receptor complex [GO:0043235]	SUBCELLULAR LOCATION: Isoform 1: Cell membrane; Single-pass type I membrane protein. Cytoplasm, perinuclear region. Nucleus. Note=Translocation to the nucleus requires endocytosis, probably endosomal sorting and is mediated by importin beta-1/KPNB1.; SUBCELLULAR LOCATION: Isoform 2: Cytoplasm. Nucleus.; SUBCELLULAR LOCATION: Isoform 3: Cytoplasm. Nucleus.	TRUE	TRUE	FALSE	FALSE	TRUE	FALSE
ZNF697	ZNF697	Q5TEC3	reviewed	nucleus [GO:0005634]; DNA binding [GO:0003677]; metal ion binding [GO:0046872]; regulation of transcription, DNA-templated [GO:0006355]; transcription, DNA-templated [GO:0006351]	Complete proteome; DNA-binding; Metal-binding; Nucleus; Reference proteome; Repeat; Transcription; Transcription regulation; Zinc; Zinc-finger	Q5TEC3	nucleus [GO:0005634]	SUBCELLULAR LOCATION: Nucleus {ECO:0000305}.	FALSE	FALSE	FALSE	FALSE	FALSE	FALSE
PVRL2	PVRL2	Q92692	reviewed	cell surface [GO:0009986]; cell-cell adherens junction [GO:0005913]; cell-cell junction [GO:0005911]; extracellular exosome [GO:0070062]; focal adhesion [GO:0005925]; integral component of membrane [GO:0016021]; integral component of plasma membrane [GO:0005887]; plasma membrane [GO:0005886]; zonula adherens [GO:0005915]; cell adhesion molecule binding [GO:0050839]; coreceptor activity [GO:001502…	3D-structure; Alternative splicing; Cell adhesion; Cell membrane; Complete proteome; Disulfide bond; Glycoprotein; Host cell receptor for virus entry; Host-virus interaction; Immunoglobulin domain; Membrane; Phosphoprotein; Receptor; Reference proteome; Repeat; Signal; Transmembrane; Transmembrane helix	Q92692	cell-cell junction [GO:0005911]; cell surface [GO:0009986]; extracellular exosome [GO:0070062]; focal adhesion [GO:0005925]; integral component of membrane [GO:0016021]; plasma membrane [GO:0005886]; zonula adherens [GO:0005915]	SUBCELLULAR LOCATION: Cell membrane; Single-pass type I membrane protein.	TRUE	TRUE	FALSE	FALSE	TRUE	FALSE
[truncated: 4 more rows]
